# Supplementary material for: Ovarian tumorB1-mediated heat shock transcription factor 1 deubiquitination is critical for glycolysis and development of endometriosis
Source: iScience. 2022 Oct 14;25(11):105363. doi: 10.1016/j.isci.2022.105363 (PMC9626688; doi:10.1016/j.isci.2022.105363)
Supplement: Data S1. (A) HSF1 bonds to protein, related to Figure 1. (B) HSF1 bonds to peptide, related to Figure 1 [file mmc2.xlsx]

## Sheet: Data S1A
	Data S1A. HSF1 bonds to protein, related to Figure 1
Accession	Protein names	Gene names	MW [kDa]	Protein score	Sequence coverage (%)	# Unique Peptides	# Peptides	# PSMs	Abundances
P34932	Heat shock 70 kDa protein 4	HSPA4	94.3	3713	77	52	58	93	8.10436e+08
Q00613	Heat shock factor protein 1	HSF1	57.2	3342	52	29	29	81	4.30516e+09
Q92598	Heat shock protein 105 kDa	HSPH1	96.8	2478	56	34	39	62	3.33455e+08
P78347	General transcription factor II-I	GTF2I	112.3	2340	45	44	44	64	4.85987e+08
P11142	Heat shock cognate 71 kDa protein	HSPA8	70.9	2064	53	25	30	52	3.64694e+08
Q96FW1	Ubiquitin thioesterase OTUB1	OTUB1	31.3	1855	74	16	16	51	3.21698e+09
P0DMV8	Heat shock 70 kDa protein 1A	HSPA1A	70	1779	51	26	30	45	7.54771e+08
P09874	Poly [ADP-ribose] polymerase 1	PARP1	113	1735	47	41	41	56	1.94219e+08
O95757	Heat shock 70 kDa protein 4L	HSPA4L	94.5	1615	52	31	37	46	1.13216e+08
Q00839	Heterogeneous nuclear ribonucleoprotein U	HNRNPU	90.5	1257	40	25	25	34	214563637
P60709	Actin, cytoplasmic 1	ACTB	41.7	863	53	5	14	24	1.8323e+08
Q9UNE7	E3 ubiquitin-protein ligase CHIP	STUB1	34.8	656	54	17	17	25	7.91249e+07
P68133	Actin, alpha skeletal muscle	ACTA1	42	650	29	1	10	22	1.21984e+07
P05141	ADP/ATP translocase 2	SLC25A5	32.8	644	51	8	17	22	2.26904e+08
Q6Y7W6	GRB10-interacting GYF protein 2	GIGYF2	150	634	17	18	18	19	3.69617e+07
P13639	Elongation factor 2	EEF2	95.3	558	29	19	20	21	4.34368e+07
P02768	Albumin	ALB	69.3	510	26	15	15	16	4.01566e+07
P08238	Heat shock protein HSP 90-beta	HSP90AB1	83.2	435	17	4	12	15	4.0572e+07
P07900	Heat shock protein HSP 90-alpha	HSP90AA1	84.6	430	16	3	11	14	4.39833e+06
P68104	Elongation factor 1-alpha 1	EEF1A1	50.1	430	21	8	8	12	3.8311e+07
P38646	Stress-70 protein, mitochondrial	HSPA9	73.6	406	13	7	7	8	1.72433e+07
P62701	40S ribosomal protein S4, X isoform	RPS4X	29.6	406	50	15	15	15	4.47041e+07
Q15029	116 kDa U5 small nuclear ribonucleoprotein component	EFTUD2	109.4	384	16	12	13	15	1.67071e+07
P11021	Endoplasmic reticulum chaperone BiP	HSPA5	72.3	374	15	6	8	10	5.36055e+06
Q9UL15	BAG family molecular chaperone regulator 5	BAG5	51.2	356	22	8	8	10	9.98652e+06
Q9BTZ2	Dehydrogenase/reductase SDR family member 4	DHRS4	29.5	351	32	9	9	11	9.1981e+07
P23396	40S ribosomal protein S3	RPS3	26.7	343	47	11	11	11	6.22097e+07
P42704	Leucine-rich PPR motif-containing protein, mitochondrial	LRPPRC	157.8	324	8	11	11	11	1.22047e+08
Q13303	Voltage-gated potassium channel subunit beta-2	KCNAB2	41	316	31	10	10	10	2.8796e+07
Q9NYF8	Bcl-2-associated transcription factor 1	BCLAF1	106.1	300	14	11	11	12	1.02589e+07
P12236	ADP/ATP translocase 3	SLC25A6	32.8	295	36	3	12	13	6.29061e+06
P15880	40S ribosomal protein S2	RPS2	31.3	277	38	11	11	11	32582769
Q9P286	Serine/threonine-protein kinase PAK 5	PAK5	80.7	272	13	7	7	9	1.24049e+07
P49411	Elongation factor Tu, mitochondrial	TUFM	49.5	260	15	6	6	6	7520214
O14654	Insulin receptor substrate 4	IRS4	133.7	240	5	6	6	7	5.06175e+06
Q6P2Q9	Pre-mRNA-processing-splicing factor 8	PRPF8	273.4	236	4	7	7	7	4.94234e+06
P01834	Immunoglobulin kappa constant	IGKC	11.8	232	35	2	2	3	1.68857e+06
Q08211	ATP-dependent RNA helicase A	DHX9	140.9	229	7	7	7	8	3.29547e+06
P11387	DNA topoisomerase 1	TOP1	90.7	219	16	12	12	12	1.05131e+07
P07437	Tubulin beta chain	TUBB	49.6	217	16	6	6	7	1.08637e+07
P19338	Nucleolin	NCL	76.6	206	7	7	7	7	1.09023e+07
P06454	Prothymosin alpha	PTMA	12.2	201	13	2	2	3	2.41896e+06
P68363	Tubulin alpha-1B chain	TUBA1B	50.1	198	17	6	6	6	6.91603e+06
P61247	40S ribosomal protein S3a	RPS3A	29.9	198	23	6	6	7	6.4841e+06
P67809	Y-box-binding protein 1	YBX1	35.9	189	11	2	2	2	1.81163e+06
Q9Y2W1	Thyroid hormone receptor-associated protein 3	THRAP3	108.6	187	11	9	9	11	1.38962e+07
P04406	Glyceraldehyde-3-phosphate dehydrogenase	GAPDH	36	185	17	5	5	5	8.1775e+06
Q86YZ3	Hornerin	HRNR	282.2	179	8	4	4	4
Q00325	Phosphate carrier protein, mitochondrial	SLC25A3	40.1	179	20	8	8	8	4.61176e+07
Q02978	Mitochondrial 2-oxoglutarate/malate carrier protein	SLC25A11	34	177	16	4	4	4	8.02148e+06
P01857	Immunoglobulin heavy constant gamma 1	IGHG1	36.1	175	21	5	5	5	1.54758e+07
P22626	Heterogeneous nuclear ribonucleoproteins A2/B1	HNRNPA2B1	37.4	172	8	2	3	4	1.31704e+06
Q9BY49	Peroxisomal trans-2-enoyl-CoA reductase	PECR	32.5	166	22	5	5	5	8.84833e+06
Q02878	60S ribosomal protein L6	RPL6	32.7	161	19	5	5	5	5.01124e+06
P09651	Heterogeneous nuclear ribonucleoprotein A1	HNRNPA1	38.7	161	7	2	3	5	7.62751e+06
P04040	Catalase	CAT	59.7	147	12	6	6	6	5.28549e+06
P23246	Splicing factor, proline- and glutamine-rich	SFPQ	76.1	143	7	4	4	4	4.04296e+06
P62241	40S ribosomal protein S8	RPS8	24.2	131	21	3	3	3	2.13327e+06
Q9Y3Y2	Chromatin target of PRMT1 protein	CHTOP	26.4	126	13	3	3	3	2.52697e+06
P16403	Histone H1.2	H1-2	21.4	124	18	4	4	4	5919287
A0A0A0MS14	Immunoglobulin heavy variable 1-45	IGHV1-45	13.5	118	9	1	1	4	1.23897e+08
Q9NXS2	Glutaminyl-peptide cyclotransferase-like protein	QPCTL	42.9	116	8	3	3	3	6.07279e+06
P36551	Oxygen-dependent coproporphyrinogen-III oxidase, mitochondrial	CPOX	50.1	114	11	4	4	5	4.60252e+06
P22695	Cytochrome b-c1 complex subunit 2, mitochondrial	UQCRC2	48.4	114	19	6	6	6	3.13025e+06
P53396	ATP-citrate synthase	ACLY	120.8	114	4	4	4	4	2.22627e+06
P06733	Alpha-enolase	ENO1	47.1	111	7	3	3	4	5.40097e+06
Q92552	28S ribosomal protein S27, mitochondrial	MRPS27	47.6	106	9	3	3	3	1.15051e+06
P62753	40S ribosomal protein S6	RPS6	28.7	105	15	3	3	3	5.06736e+06
P02788	Lactotransferrin	LTF	78.1	104	4	2	2	3
Q9P035	Very-long-chain (3R)-3-hydroxyacyl-CoA dehydratase 3	HACD3	43.1	103	10	3	3	3	1.7561e+06
Q07955	Serine/arginine-rich splicing factor 1	SRSF1	27.7	101	20	5	5	5	6.52938e+06
P14618	Pyruvate kinase PKM	PKM	57.9	101	9	6	6	6	1.03148e+07
Q14103	Heterogeneous nuclear ribonucleoprotein D0	HNRNPD	38.4	99	8	3	3	3	4.04803e+06
P05388	60S acidic ribosomal protein P0	RPLP0	34.3	99	12	4	4	5	6.1814e+06
P62987	Ubiquitin-60S ribosomal protein L40	UBA52	14.7	99	30	3	3	3	3.3741e+07
P07195	L-lactate dehydrogenase B chain	LDHB	36.6	97	8	3	3	3	3.26099e+06
Q13595	Transformer-2 protein homolog alpha	TRA2A	32.7	95	5	1	1	1	599429
P62269	40S ribosomal protein S18	RPS18	17.7	95	17	3	3	3	2.60767e+06
P06748	Nucleophosmin	NPM1	32.6	94	9	3	3	3	5.03219e+06
P18124	60S ribosomal protein L7	RPL7	29.2	94	20	3	3	3	2.14428e+06
P61626	Lysozyme C	LYZ	16.5	93	14	2	2	2	1.39252e+06
P43243	Matrin-3	MATR3	94.6	92	4	2	2	2	1.17392e+06
O96008	Mitochondrial import receptor subunit TOM40 homolog	TOMM40	37.9	90	5	2	2	2	252902
Q9UDY4	DnaJ homolog subfamily B member 4	DNAJB4	37.8	90	7	2	2	3	3.75865e+06
P81605	Dermcidin	DCD	11.3	89	23	2	2	2	9.82892e+06
Q9Y5Q9	General transcription factor 3C polypeptide 3	GTF3C3	101.2	87	3	2	2	2	1.46549e+06
P14625	Endoplasmin	HSP90B1	92.4	86	1	1	1	2	1.48011e+06
P00338	L-lactate dehydrogenase A chain	LDHA	36.7	84	11	4	4	4	5.22281e+06
P49756	RNA-binding protein 25	RBM25	100.1	83	6	4	4	4	3.75884e+06
P62249	40S ribosomal protein S16	RPS16	16.4	82	12	2	2	2	1.02917e+06
Q12931	Heat shock protein 75 kDa, mitochondrial	TRAP1	80.1	81	2	1	1	1	4.5081e+06
P53007	Tricarboxylate transport protein, mitochondrial	SLC25A1	34	80	8	3	3	3	3.91413e+06
Q9NZL4	Hsp70-binding protein 1	HSPBP1	39.3	80	6	2	2	2	553166
Q01844	RNA-binding protein EWS	EWSR1	68.4	78	6	2	2	2	3480349
P26373	60S ribosomal protein L13	RPL13	24.2	78	8	2	2	2	1.82265e+06
Q9NZ01	Very-long-chain enoyl-CoA reductase	TECR	36	77	9	3	3	3	1.12008e+06
Q92499	ATP-dependent RNA helicase DDX1	DDX1	82.4	77	6	4	4	4	4.40519e+06
P36542	ATP synthase subunit gamma, mitochondrial	ATP5F1C	33	75	11	3	3	3	4.82937e+06
Q01130	Serine/arginine-rich splicing factor 2	SRSF2	25.5	75	10	3	3	3	5.98662e+06
O60812	Heterogeneous nuclear ribonucleoprotein C-like 1	HNRNPCL1	32.1	74	4	1	1	1	1.61089e+06
P26641	Elongation factor 1-gamma	EEF1G	50.1	73	5	2	2	2	1.62091e+06
Q13724	Mannosyl-oligosaccharide glucosidase	MOGS	91.9	71	2	1	1	1	184984
O00410	Importin-5	IPO5	123.6	71	2	1	1	1	174232
Q96AG4	Leucine-rich repeat-containing protein 59	LRRC59	34.9	70	8	2	2	3	1.58627e+06
Q15365	Poly(rC)-binding protein 1	PCBP1	37.5	68	8	2	2	2	2.7888e+06
P55072	Transitional endoplasmic reticulum ATPase	VCP	89.3	68	2	1	1	1
P82930	28S ribosomal protein S34, mitochondrial	MRPS34	25.6	67	10	3	3	3	933870
P63244	Receptor of activated protein C kinase 1	RACK1	35.1	67	9	3	3	3	2.59023e+06
P05023	Sodium/potassium-transporting ATPase subunit alpha-1	ATP1A1	112.8	65	3	3	3	3	1.08534e+06
Q01081	Splicing factor U2AF 35 kDa subunit	U2AF1	27.9	63	10	2	2	2	1.95291e+06
Q9NTK5	Obg-like ATPase 1	OLA1	44.7	63	4	1	1	1	127938
P01833	Polymeric immunoglobulin receptor	PIGR	83.2	61	2	1	1	1	280844
P27348	14-3-3 protein theta	YWHAQ	27.7	61	9	1	2	2	2.7373e+06
P14923	Junction plakoglobin	JUP	81.7	59	2	1	1	1	128895
Q96HS1	Serine/threonine-protein phosphatase PGAM5, mitochondrial	PGAM5	32	59	7	2	2	2	1.75108e+06
Q12906	Interleukin enhancer-binding factor 3	ILF3	95.3	58	2	2	2	2	1.46535e+06
Q13247	Serine/arginine-rich splicing factor 6	SRSF6	39.6	57	3	1	1	1	2.98917e+06
Q9BUJ2	Heterogeneous nuclear ribonucleoprotein U-like protein 1	HNRNPUL1	95.7	56	3	2	2	2	1.29776e+06
Q16778	Histone H2B type 2-E	H2BC21	13.9	56	13	2	2	2	13092416
P04075	Fructose-bisphosphate aldolase A	ALDOA	39.4	55	6	3	3	3	3.40064e+06
Q9BYZ2	L-lactate dehydrogenase A-like 6B	LDHAL6B	41.9	55	4	1	1	1
Q8NE71	ATP-binding cassette sub-family F member 1	ABCF1	95.9	54	3	2	2	2	591300
Q15393	Splicing factor 3B subunit 3	SF3B3	135.5	53	2	3	3	3	1.69638e+06
P45880	Voltage-dependent anion-selective channel protein 2	VDAC2	31.5	51	3	1	1	1	354758
Q14974	Importin subunit beta-1	KPNB1	97.1	50	2	1	1	2	309481
P62805	Histone H4	H4C1	11.4	50	8	1	1	1	1295413
Q16531	DNA damage-binding protein 1	DDB1	126.9	49	3	1	1	1	456130
P22830	Ferrochelatase, mitochondrial	FECH	47.8	48	3	2	2	2	1.3384e+06
Q07021	Complement component 1 Q subcomponent-binding protein, mitochondrial	C1QBP	31.3	48	5	1	1	1	664503
P62917	60S ribosomal protein L8	RPL8	28	48	9	2	2	2	1.57014e+06
P08865	40S ribosomal protein SA	RPSA	32.8	48	3	1	1	1	3.68067e+06
Q9Y312	Protein AAR2 homolog	AAR2	43.4	47	2	1	1	1	2.03494e+06
O43488	Aflatoxin B1 aldehyde reductase member 2	AKR7A2	39.6	47	5	1	1	1
Q86V81	THO complex subunit 4	ALYREF	26.9	47	4	1	1	1	3.08445e+06
P15924	Desmoplakin	DSP	331.6	47	1	2	2	2	1.02113e+06
Q8WUA4	General transcription factor 3C polypeptide 2	GTF3C2	100.6	47	2	2	2	2	1.72368e+06
Q5T447	E3 ubiquitin-protein ligase HECTD3	HECTD3	97.1	46	1	1	1	1	5498709
O00746	Nucleoside diphosphate kinase, mitochondrial	NME4	20.6	46	4	1	1	1	600139
P62995	Transformer-2 protein homolog beta	TRA2B	33.6	45	10	3	3	3	3.23025e+06
Q7L2E3	ATP-dependent RNA helicase DHX30	DHX30	133.9	45	2	1	1	1
P63104	14-3-3 protein zeta/delta	YWHAZ	27.7	45	9	1	2	2	478691
P62424	60S ribosomal protein L7a	RPL7A	30	44	3	1	1	1	3.20095e+06
P01876	Immunoglobulin heavy constant alpha 1	IGHA1	37.6	44	3	1	1	1	1.85548e+06
P12004	Proliferating cell nuclear antigen	PCNA	28.8	44	9	2	2	2
P36578	60S ribosomal protein L4	RPL4	47.7	44	3	1	1	1	1.14076e+06
P29508	Serpin B3	SERPINB3	44.5	44	2	1	1	1	373037
P25205	DNA replication licensing factor MCM3	MCM3	90.9	43	1	1	1	1	596454
Q9NWB6	Arginine and glutamate-rich protein 1	ARGLU1	33.2	43	3	1	1	1	709449
Q12905	Interleukin enhancer-binding factor 2	ILF2	43	42	3	1	1	1	648302
Q9C0A0	Contactin-associated protein-like 4	CNTNAP4	145.2	42	1	1	1	1	2.29639e+06
P07814	Bifunctional glutamate/proline--tRNA ligase	EPRS1	170.5	42	1	1	1	1	262584
Q16629	Serine/arginine-rich splicing factor 7	SRSF7	27.4	42	4	1	1	1	978009
P11586	C-1-tetrahydrofolate synthase, cytoplasmic	MTHFD1	101.5	42	2	2	2	2	1.08091e+06
Q9NUI1	Peroxisomal 2,4-dienoyl-CoA reductase [(3E)-enoyl-CoA-producing]	DECR2	30.8	41	7	2	2	2	1.42428e+06
O43684	Mitotic checkpoint protein BUB3	BUB3	37.1	41	4	1	1	1
P23526	Adenosylhomocysteinase	AHCY	47.7	39	2	1	1	1	422774
P38159	RNA-binding motif protein, X chromosome	RBMX	42.3	39	4	2	2	2	1.77072e+06
P11908	Ribose-phosphate pyrophosphokinase 2	PRPS2	34.7	38	7	1	1	1	404259
O75323	Protein NipSnap homolog 2	NIPSNAP2	33.7	38	2	1	1	1	471469
P62714	Serine/threonine-protein phosphatase 2A catalytic subunit beta isoform	PPP2CB	35.6	38	3	1	1	1
Q3ZCQ8	Mitochondrial import inner membrane translocase subunit TIM50	TIMM50	39.6	38	2	1	1	1	580947
O60841	Eukaryotic translation initiation factor 5B	EIF5B	138.7	38	2	2	2	2	700834
Q9NTU7	Cerebellin-4	CBLN4	21.8	37	3	1	1	1	1132076
Q07020	60S ribosomal protein L18	RPL18	21.6	37	5	1	1	1
Q9NRA8	Eukaryotic translation initiation factor 4E transporter	EIF4ENIF1	108.1	37	1	1	1	1	1.20435e+06
Q9NQR4	Omega-amidase NIT2	NIT2	30.6	37	2	1	1	1	2442754
Q13200	26S proteasome non-ATPase regulatory subunit 2	PSMD2	100.1	37	3	2	2	2	705389
Q8NC51	Plasminogen activator inhibitor 1 RNA-binding protein	SERBP1	44.9	37	3	1	1	1
Q9UBM7	7-dehydrocholesterol reductase	DHCR7	54.5	36	2	1	1	1	319057
P62906	60S ribosomal protein L10a	RPL10A	24.8	36	4	1	1	1	973148
O43143	Pre-mRNA-splicing factor ATP-dependent RNA helicase DHX15	DHX15	90.9	36	2	1	1	1	347022
P39023	60S ribosomal protein L3	RPL3	46.1	36	2	1	1	1	515387
O75152	Zinc finger CCCH domain-containing protein 11A	ZC3H11A	89.1	35	1	1	1	1	55829964
Q16777	Histone H2A type 2-C	H2AC20	14	35	5	1	1	1	1.55597e+06
Q99460	26S proteasome non-ATPase regulatory subunit 1	PSMD1	105.8	33	1	1	1	1
O75306	NADH dehydrogenase [ubiquinone] iron-sulfur protein 2, mitochondrial	NDUFS2	52.5	33	2	1	1	1	726105
Q9H0D6	5'-3' exoribonuclease 2	XRN2	108.5	32	2	1	1	1
P49792	E3 SUMO-protein ligase RanBP2	RANBP2	358	32	0	1	1	1	5997733
O60573	Eukaryotic translation initiation factor 4E type 2	EIF4E2	28.3	32	9	2	2	2	2.40117e+06
Q86UK7	E3 ubiquitin-protein ligase ZNF598	ZNF598	98.6	32	2	1	1	1	404267
Q13642	Four and a half LIM domains protein 1	FHL1	36.2	31	5	1	1	1
Q9BSF4	Mitochondrial import inner membrane translocase subunit Tim29	TIMM29	29.2	30	3	1	1	1	232287
Q8TDC3	Serine/threonine-protein kinase BRSK1	BRSK1	85	30	1	1	1	1
P13010	X-ray repair cross-complementing protein 5	XRCC5	82.7	29	1	1	1	1	592488
A8CG34	Nuclear envelope pore membrane protein POM 121C	POM121C	125	29	0	1	1	1	380576
P26639	Threonine--tRNA ligase 1, cytoplasmic	TARS1	83.4	29	2	1	1	1
Q16891	MICOS complex subunit MIC60	IMMT	83.6	29	1	1	1	1	344105
Q00610	Clathrin heavy chain 1	CLTC	191.5	28	1	1	1	1
P35637	RNA-binding protein FUS	FUS	53.4	28	2	1	1	1	1728669
Q02413	Desmoglein-1	DSG1	113.7	28	2	1	1	1	1.16703e+06
A6NMY6	Putative annexin A2-like protein	ANXA2P2	38.6	27	5	1	1	1	539111
P42694	Probable helicase with zinc finger domain	HELZ	218.8	27	0	1	1	1	166580
P60842	Eukaryotic initiation factor 4A-I	EIF4A1	46.1	27	2	1	1	1	1.16194e+06
Q08554	Desmocollin-1	DSC1	99.9	27	1	1	1	1
Q13835	Plakophilin-1	PKP1	82.8	27	1	1	1	1	5461317
P22087	rRNA 2'-O-methyltransferase fibrillarin	FBL	33.8	27	6	1	1	1
Q9H9B4	Sideroflexin-1	SFXN1	35.6	27	3	1	1	1	680523
Q9UPQ7	E3 ubiquitin-protein ligase PDZRN3	PDZRN3	119.5	26	1	1	1	1	1.16239e+06
O95754	Semaphorin-4F	SEMA4F	83.5	26	1	1	1	1	9110252
P55060	Exportin-2	CSE1L	110.3	26	1	1	1	1	309417
Q8IWC1	MAP7 domain-containing protein 3	MAP7D3	98.4	26	1	1	1	1	1.12809e+06
Q8WWM7	Ataxin-2-like protein	ATXN2L	113.3	25	1	1	1	1	416436
O75400	Pre-mRNA-processing factor 40 homolog A	PRPF40A	108.7	25	1	1	1	1
P25705	ATP synthase subunit alpha, mitochondrial	ATP5F1A	59.7	25	1	1	1	1	513432
Q5JSZ5	Protein PRRC2B	PRRC2B	242.8	25	0	1	1	1	398140
Q9BXT8	RING finger protein 17	RNF17	184.5	25	1	1	1	1	2.23526e+06
P06702	Protein S100-A9	S100A9	13.2	25	11	1	1	1	1.10753e+06
P09619	Platelet-derived growth factor receptor beta	PDGFRB	123.9	24	1	1	1	1	617073
O75643	U5 small nuclear ribonucleoprotein 200 kDa helicase	SNRNP200	244.4	24	1	1	1	1
Q86VP6	Cullin-associated NEDD8-dissociated protein 1	CAND1	136.3	23	2	1	1	1	123583
Q7Z333	Probable helicase senataxin	SETX	302.7	23	0	1	1	1
Q6PKG0	La-related protein 1	LARP1	123.4	23	1	1	1	1
Q7L0Y3	tRNA methyltransferase 10 homolog C	TRMT10C	47.3	23	2	1	1	1	658580
Q9HB65	RNA polymerase II elongation factor ELL3	ELL3	45.3	23	2	1	1	1	526421
P55884	Eukaryotic translation initiation factor 3 subunit B	EIF3B	92.4	23	1	1	1	1	456827
B9A064	Immunoglobulin lambda-like polypeptide 5	IGLL5	23	23	7	1	1	1	859753
P05109	Protein S100-A8	S100A8	10.8	23	12	1	1	1	564741
P62328	Thymosin beta-4	TMSB4X	5.1	22	25	1	1	1	3.98617e+06
O75880	Protein SCO1 homolog, mitochondrial	SCO1	33.8	22	3	1	1	1	360941
O95405	Zinc finger FYVE domain-containing protein 9	ZFYVE9	156.3	22	1	1	1	1	848744
Q13371	Phosducin-like protein	PDCL	34.3	22	2	1	1	1	75454112
Q6DHV5	Protein CC2D2B	CC2D2B	166.7	22	0	1	1	1	934427
Q52LJ0	Protein FAM98B	FAM98B	45.5	22	3	1	1	1
Q8NAA4	Protein Atg16l2	ATG16L2	69	21	1	1	1	1	760332
O60762	Dolichol-phosphate mannosyltransferase subunit 1	DPM1	29.6	21	2	1	1	1	550018
Q9BUK6	Protein misato homolog 1	MSTO1	61.8	21	1	1	1	1	971535
P62826	GTP-binding nuclear protein Ran	RAN	24.4	21	4	1	1	1	753605
Q9H799	Ciliogenesis and planar polarity effector 1	CPLANE1	361.5	21	0	1	1	1	10557326
O00571	ATP-dependent RNA helicase DDX3X	DDX3X	73.2	21	2	1	1	1	1.38111e+06
P11388	DNA topoisomerase 2-alpha	TOP2A	174.3	21	0	1	1	1	308902
Q9NYW8	RB-associated KRAB zinc finger protein	RBAK	82.9	21	1	1	1	1	511901
P01859	Immunoglobulin heavy constant gamma 2	IGHG2	35.9	21	2	1	1	1	1.27431e+06
Q9UBX3	Mitochondrial dicarboxylate carrier	SLC25A10	31.3	20	3	1	1	1	470078
Q8NBF4	Putative uncharacterized protein FLJ33307	Putative	16.2	20	5	1	1	1
Q53GQ0	Very-long-chain 3-oxoacyl-CoA reductase	HSD17B12	34.3	20	3	1	1	1
P30050	60S ribosomal protein L12	RPL12	17.8	20	5	1	1	1	299036
Q9BYD3	39S ribosomal protein L4, mitochondrial	MRPL4	34.9	20	2	1	1	1	579121
Q99943	1-acyl-sn-glycerol-3-phosphate acyltransferase alpha	AGPAT1	31.7	20	4	1	1	1	2.82512e+06
Q14257	Reticulocalbin-2	RCN2	36.9	20	3	1	1	1	325019
P31943	Heterogeneous nuclear ribonucleoprotein H	HNRNPH1	49.2	20	1	1	1	1	867378

## Sheet: Data S1B
Data S1B. HSF1 bonds to peptide, related to Figure 1
Sequence	Modifications	# PSMs	Accession	# Missed Cleavages	Theo. MH+ [Da]	Abundances	Charge	DeltaM [ppm]	RT [min]	Ions Score
QEPLGSDSEGVNCLAYDEAIMAQQDR	1xCarbamidomethyl [C13]	2	Q96FW1	0	2896.27	1.74182e+07	2	0.3	17.1938	170
LSASSLTMESFAFLWAGGR		2	Q00839	0	2031	1127153	2	-0.79	25.0732	139
SQVFSTAADGQTQVEIK		1	P38646	0	1808.9	1121291	2	-1.54	12.8413	127
QIQAAYSILSEVQQAVSQGSSDSQILDLSNR		1	P09874	0	3335.67	259026	4	-0.9	24.55	122
SINPDEAVAYGAAVQAAILMGDK	1xOxidation [M20]	2	P0DMV8; P34931	0	2320.15	3.64044e+06	2	-0.2	21.4869	122
NKEDQYDHLDAADMTK		4	P34932	1	1893.83	1.41491e+07	2	-0.41	9.4218	117
ELEQVCNPIISGLYQGAGGPGPGGFGAQGPK	1xCarbamidomethyl [C6]	1	P0DMV8	0	3055.49	10406227	3	1.71	19.7986	116
VPEIEVTVEGPNNNNPQTSAVR		2	P78347	0	2364.18	3.483e+06	2	-0.31	14.5087	112
LMSANASDLPLNIECFMNDLDVSSK	1xCarbamidomethyl [C15]	1	O95757	0	2784.29	217443	3	3.17	25.0094	111
QEPLGSDSEGVNCLAYDEAIMAQQDR	1xCarbamidomethyl [C13]; 1xOxidation [M21]	3	Q96FW1	0	2912.27	8451007	2	-0.39	15.6662	110
SINPDEAVAYGAAVQAAILMGDK		1	P0DMV8; P34931	0	2304.15	6.95939e+06	3	1.56	22.9139	109
KFDEVLVNHFCEEFGK	1xCarbamidomethyl [C11]	2	P34932	1	1997.94	7944654	2	1.33	15.5123	109
QQNVDQAVATLQGEGLSVTGTVCHVGK	1xCarbamidomethyl [C23]	1	Q6PKH6; Q9BTZ2	0	2796.39		3	0.03	16.485	107
SYELPDGQVITIGNER		2	A5A3E0; P63267; Q9BYX7; P60709; Q6S8J3; P62736; P68133; Q562R1; P68032; P63261	0	1790.89	1.17115e+07	2	1.55	16.9273	107
AAEDDEDDDVDTK		1	P06454	0	1437.55	1.32957e+06	2	0.51	6.6081	107
IPLMLNDSGSAHSMPK	1xOxidation [M]	4	Q00613	0	1713.83	4.21151e+07	3	3.07	12.1474	106
NVVFVDMGHSAYQVSVCAFNR	1xCarbamidomethyl [C17]	1	P34932	0	2400.12	4.31545e+06	3	-3.15	17.7297	106
PSSVDTLLSPTALIDSILR		2	Q00613	0	1998.11	4.56119e+06	2	-1.04	26.4663	105
GAEAANVTGPGGVPVQGSK		1	P67809	0	1695.87	810459	2	-1.17	10.3988	105
LLTETEDWLYEEGEDQAK		2	Q92598	0	2168.99	4412087	2	-0.29	17.2193	104
WNSPAEEGSSDCEVFSK	1xCarbamidomethyl [C12]	2	P34932	0	1928.8	1.20686e+07	2	-1.78	12.2319	104
NFILDQTNVSAAAQR		2	Q00839	0	1647.84	17530885	2	0.21	14.888	104
LSASSLTMESFAFLWAGGR	1xOxidation [M8]	2	Q00839	0	2047	1.5145e+06	2	2.54	23.0695	103
AVWNVLGNLSEIQGEVLSFDGNR		1	Q9UL15	0	2517.27	342256	3	0.12	25.3046	102
GPAVGIDLGTTYSCVGVFQHGK	1xCarbamidomethyl [C14]	2	P11142	0	2263.12	16652188	2	-2.2	17.0142	102
VDNALQSGNSQESVTEQDSK		2	P01834; P0DOX7	0	2135.97	1.68857e+06	2	-1.34	8.4423	101
AFGFSHLEALLDDSK		6	Q96FW1	0	1649.82	2.17606e+08	2	3.98	19.2431	101
KPVVDCVVSVPCFYTDAER	2xCarbamidomethyl [C6; C12]	2	P34932	1	2241.07	9201950	2	2.54	16.5605	100
MSVDAVEIETLR		1	P78347	0	1362.69	5.86222e+06	2	-0.04	16.3061	100
SINPDEAVAYGAAVQAAILSGDK		1	P11142	0	2260.15	4546513	3	2.23	21.5402	99
VPYPVFESNPEFLYVEGLPEGIPFR		2	P78347	0	2895.46	4.45829e+06	2	-2.82	25.1204	98
NQQITHANNTVSNFK		1	Q92598	0	1715.85	4.71917e+06	2	-0.63	8.2787	98
ISIGGGSCAISGGYGSR	1xCarbamidomethyl [C8]	1	P04259; P02538; P48668	0	1598.76	2.22304e+06	2	-1.02	12.3174	97
KEDIYAVEIVGGATR		1	P34932	1	1620.86	1.4865e+06	2	1.67	14.319	97
AESEEMETSQAGSK	1xOxidation [M6]	1	P34932	0	1499.62		2	-0.15	5.8227	97
LMSANASDLPLSIECFMNDVDVSGTMNR	1xCarbamidomethyl [C15]	1	P34932	0	3087.39	561370	3	0.56	24.5462	97
SVGDGETVEFDVVEGEK		1	P16989; Q9Y2T7; P67809	0	1795.82	1.00117e+06	2	-1.73	14.9433	96
VNTHGIFTISTASMVEK		2	Q92598	0	1834.94	6.94959e+06	2	-0.77	15.5396	96
MVVTFLMSALESMCK	1xCarbamidomethyl [C14]	2	P78347	0	1746.83	1.09265e+06	2	1.21	26.1594	96
IAPPEAPVTGYMFGK		1	P09874	0	1577.8	3.8929e+06	2	1.57	17.506	96
IINEPTAAAIAYGLDK		2	P54652; P11142; P11021; P34931	0	1659.9	6.41593e+06	2	0.87	17.2178	96
FNDSEGDDTEETEDYR		1	Q9NYF8	0	1921.72	457895	2	0.32	8.619	95
YGPLSGVNVVYDQR		1	Q13595	0	1566.79	599429	2	2.64	15.5797	95
EPFELEAFYTNLHEVPYPDAR		1	O95757	0	2537.2	2.01448e+06	3	2.1	20.2581	94
VLATAFDTTLGGR		1	P34932	0	1321.71	38518800	2	2.64	15.7463	94
GHYTEGAELVDSVLDVVR		1	Q13885; Q13509; P07437; P68371; Q9BVA1	0	1958.98	1.01009e+06	3	1.8	20.2527	94
ALSSGGSITSPPLSPALPK		1	Q6Y7W6	0	1779.99	1.40948e+06	2	-0.1	16.3337	92
SVLDAAQIVGLNCLR	1xCarbamidomethyl [C13]	2	Q92598	0	1628.88	9.17047e+06	2	2.61	19.8701	92
IPLMLNDSGSAHSMPK		1	Q00613	0	1697.83	31326362	3	1.11	13.7645	91
IINEPTAAAIAYGLDR		1	P17066; P0DMV8	0	1687.9	12233785	2	-0.04	17.5177	91
LNTEVASVVVQLLSIR		2	O14654	0	1741.02		2	-1.35	26.3129	89
FDTGNLCMVTGGANLGR	1xCarbamidomethyl [C7]	1	P62701	0	1782.83		2	0.99	16.1707	89
VVNVELPIEANLVWQLGK		2	Q92598	0	2021.14	3.89261e+06	3	0.48	23.8687	88
VVSEDFLQDVSASTK		1	P09874	0	1624.81	6321183	2	-0.68	16.1866	88
TIGTGLVTNTLAMTEEEK		1	P49411	0	1907.96		2	-0.11	17.5123	88
KGDEVDGVDEVAK		2	P09874	1	1360.66	4251079	2	0.3	8.3717	87
NQVAMNPTNTVFDAK	1xOxidation [M5]	1	P11142	0	1665.79	11452665	2	-0.08	11.9203	87
NKEDQYDHLDAADMTK	1xOxidation [M14]	3	P34932	1	1909.82	12140234	2	-2.15	7.6755	87
MDLPVGPGAAGPSNVPAFLTK	1xAcetyl [N-Term]	2	Q00613	0	2081.07	4.36048e+06	3	-1.29	23.4158	87
LEDTENWLYEDGEDQPK		2	P34932	0	2080.9	1.24794e+07	2	0.03	14.7995	86
NFTTEQVTAMLLSK		1	P34932	0	1582.81	5692741	2	0.53	19.6884	86
GCALQCAILSPAFK	2xCarbamidomethyl [C2; C6]	2	O95757; P34932; Q92598	0	1535.77	2.32314e+07	2	-0.61	17.6224	86
IGEGSTGIVCIATEK	1xCarbamidomethyl [C10]	1	Q9P286	0	1534.78	2.08109e+06	2	-0.17	14.0573	85
LMNETTAVALAYGIYK		2	O95757; P34932	0	1757.91	1.04549e+07	2	1.11	19.1483	85
SVMAAAQVAGLNCLR	1xCarbamidomethyl [C13]	1	O95757	0	1560.8	1994439	2	-0.15	16.1186	85
KPPLLNNADSVQAK		2	P09874	1	1494.83	1.41745e+07	2	0.55	9.7671	85
VEDVSAVEIVGGATR		1	Q92598	0	1501.79	14689147	2	-0.06	14.7665	84
KPVTDCVISVPSFFTDAER	1xCarbamidomethyl [C6]	1	Q92598	1	2168.07	2.1103e+06	2	2.21	18.8793	84
LIASYCNVGDIEGASK	1xCarbamidomethyl [C6]	1	P42704	0	1696.82		2	3.18	13.6479	84
TSFEDGSGECEVFCK	2xCarbamidomethyl [C10; C14]	1	O95757	0	1751.69	1.95084e+06	2	0.02	12.1654	83
TDMIQALGGVEGILEHTLFK		1	Q6P2Q9	0	2172.14		3	1.27	26.2712	83
ASITPGTILIILTGR		1	Q02878	0	1525.93	808866	2	0.56	25.9614	83
TSTVDLPIENQLLWQIDR		1	P34932	0	2141.12	3916066	3	1.93	22.2809	83
SYLAPGLLQGQVAIVTGGATGIGK		1	Q9BY49	0	2271.27	462822	3	3.9	20.6847	83
KPELVISYLPPGMASK		2	P78347	1	1729.96	6356163	2	0.02	17.1431	83
GVVDSEDIPLNLSR		1	Q12931	0	1513.79	4.5081e+06	2	-1.11	16.3593	81
TEPTEDSGISLEMAAVTVK	1xOxidation [M13]	1	P78347	0	1993.96		2	0.24	15.0541	81
ENLSYDLVPLK		1	Q92598	0	1290.69	5413857	2	0.4	17.3806	81
AESEEMETSQAGSK		1	P34932	0	1483.62		2	-1.52	6.6647	80
KIPLMLNDSGSAHSMPK		4	Q00613	1	1825.93	5.05189e+07	3	-0.4	12.145	80
TTPSVVAFTADGER		1	P38646	0	1450.72	1.96355e+06	2	-0.11	14.1359	80
YYVTIIDAPGHR		2	P68104; Q5VTE0	0	1404.73	9.97484e+06	2	0.49	13.8737	79
IKELNNTCEPVVTQPK	1xCarbamidomethyl [C8]	2	Q92598	1	1869.97	4.62422e+06	2	0.75	9.9699	79
ILAQVVGDVDTSLPR		2	Q15029	0	1582.88	2.60011e+06	2	1.41	17.0174	78
ESEPAPASVTALTDAR		5	Q00613	0	1614.8	1.34355e+08	2	-0.17	12.7508	78
SLTNDWEDHLAVK		2	P07900; P08238	0	1527.74	5.0227e+06	2	1.13	14.1403	78
FEELNADLFR		1	P54652; P11142	0	1253.62	13704717	2	0.53	17.3991	77
VVNKLIQFLISLVQSNR		1	Q00613	1	1971.17	1.01241e+06	3	0.59	26.4094	77
DISTTLNADEAVAR		2	O95757; Q92598	0	1475.73	2.00014e+07	3	0.51	13.2674	77
FEELCSDLFR	1xCarbamidomethyl [C5]	1	P48741; P17066; P0DMV8	0	1315.6	14825239	2	-0.12	17.0309	77
VYACEVTHQGLSSPVTK	1xCarbamidomethyl [C4]	1	P01834; P0DOX7	0	1875.93		2	-1.95	10.6175	77
SKAEVACIAVYETDVFVVGTER	1xCarbamidomethyl [C7]	1	Q6EKJ0; P78347; Q86UP8	1	2443.22	1.24429e+06	3	2.58	18.8025	77
NQLTSNPENTVFDAK		1	P11021	0	1677.81	1.07811e+06	2	-0.11	12.8955	76
LIQFLISLVQSNR		5	Q00613	0	1530.9	78095568	2	1.8	23.8648	76
TVEDYFCFCYGK	2xCarbamidomethyl [C7; C9]	1	P78347	0	1588.64	1.59305e+06	2	0.78	17.2702	76
VPTANVSVVDLTCR	1xCarbamidomethyl [C13]	1	P04406	0	1530.79	1.63348e+06	2	0.66	15.3297	76
KFGDPVVQSDMK		2	P0DMV8	1	1350.67	6.19735e+06	2	-0.12	10.4515	75
NAVEEYVYEFR		1	Q92598	0	1418.66	13331568	2	0.56	16.4033	75
NQVALNPQNTVFDAK		1	P0DMV8	0	1658.85	23950004	2	0.88	14.3889	75
NQVAMNPTNTVFDAK		2	P11142	0	1649.8	1.47605e+07	2	1.35	13.8749	75
KTAEAGGVTGK		1	P09874	1	1018.55	83330.2	2	0.93	5.5715	75
DVGRPNFEEGGPTSVGR		2	Q6Y7W6	1	1773.85	3.98373e+06	3	-0.33	10.8134	74
LGVIEDHSNR		2	P14625; Q58FF3	0	1139.58	1.48011e+06	2	0.22	8.4026	74
SVMDATQIAGLNCLR	1xCarbamidomethyl [C13]	2	P34932	0	1648.81	7.04317e+06	2	0.13	17.1418	74
PLFPHVLCHNCAVEFNFGQK	2xCarbamidomethyl [C8; C11]	2	Q00839	0	2414.15	4954065	3	0.85	16.5574	74
ATAGDTHLGGEDFDNR		2	P48741; P17066; P0DMV8; P34931	0	1675.73	48452309	2	0.2	9.0583	74
NLSPYVSNELLEEAFSQFGPIER		1	P23246	0	2639.3	207454	3	-0.59	24.908	74
VFIGNLNTLVVK		1	O60812; P07910; B7ZW38; B2RXH8	0	1316.79	1.61089e+06	2	1.93	18.9531	74
TTPPVLDSDGSFFLYSK		1	P01857; P0DOX5	0	1873.92	1.0332e+06	2	2.01	19.4904	74
ICAVQEIIEDCMK	2xCarbamidomethyl [C2; C11]	1	Q9UL15	0	1608.74		2	2.93	18.1846	73
ASMQQQQQLASAR	1xOxidation [M3]	1	Q9Y3Y2	0	1462.71	690238	2	1.09	7.0533	73
KPVADCVISIPSFFTDAER	1xCarbamidomethyl [C6]	2	O95757	1	2152.07	1.26299e+06	2	1.34	20.0984	73
ESLAYSESEWGPSLDDYDR		1	Q9P286	0	2218.94		2	-0.95	16.4938	73
SGGIETIANEYSDR		1	O95757	0	1511.7	5.40489e+06	2	-0.03	12.9502	73
VLGTAFDPFLGGK		1	Q92598	0	1321.72	9531611	2	0.05	19.6798	73
MQQHEQALADCR	1xCarbamidomethyl [C11]; 1xOxidation [M1]	1	Q9UNE7	0	1502.65	1.12334e+06	2	0.02	6.6509	72
DQSAVVVQGLPEGVAFK		1	P78347	0	1743.93	1.89638e+06	2	2.01	17.9169	72
STAGDTHLGGEDFDNR		1	P54652; P11142	0	1691.73	13990916	2	-0.4	8.9806	72
IEVPLYSLLEQTHLK		2	Q92598	0	1783	15032817	2	0.23	21.4337	72
AGGIETIANEYSDR		2	P34932	0	1495.7	23387478	2	1.71	13.0968	72
KVVHIEQGGLVKPER		4	Q00613	2	1688.98	1.31938e+08	2	0.66	8.1232	72
GQEQLLENIKR		2	Q00613	1	1327.73	190104248	2	2.2	11.2151	72
VDPALFPPVPLFTAVPSR		1	Q13724	0	1923.07	184984	3	2.91	25.0368	71
LVLEQVVTSIASVADTAEEK		1	O00410	0	2102.12	174232	3	1.75	24.3109	71
VDNDENEHQLSLR		1	P06748	0	1568.73	1057903	2	-1.03	9.0598	71
ARFEELCSDLFR	1xCarbamidomethyl [C7]	2	P48741; P17066; P0DMV8	1	1542.74	1.37777e+07	2	-2.66	15.7828	70
VFSATLGLVDIVK		1	P09874	0	1361.8	4559882	2	1.53	20.9503	70
QDLPALEEKPR		2	P34932	1	1295.7	35037401	2	0.54	10.6012	70
VTMQNLNDR	1xOxidation [M3]	1	P02533; Q7Z3Y7; P13645; Q7Z3Y9; Q7Z3Z0; Q7Z3Y8; P08779	0	1106.53	17259930	2	0.59	6.7538	70
FLEMCNDLLAR	1xCarbamidomethyl [C5]	1	P34932	0	1381.66	9039341	2	0.84	17.5153	70
LMNDMTAVALNYGIYK	2xOxidation [M2; M5]	1	Q92598	0	1848.89	1.30018e+06	2	0.45	15.5181	70
ELNNTCEPVVTQPK	1xCarbamidomethyl [C6]	1	Q92598	0	1628.79	2.80553e+06	2	0.15	10.2689	70
STNEAMEWMNNK		1	P34932	0	1454.6	4.97327e+06	2	-0.97	13.0172	70
EDTEEHHLR		2	Q32P51; P22626; P09651	0	1165.52	1.66174e+06	2	0.42	5.7023	70
ALEEANADLEVK		1	P02533; P19012; P13646; P08779	0	1301.66	10949505	2	1.06	11.4205	70
NFTTEQVTAMLLSK	1xOxidation [M10]	2	P34932	0	1598.81	4.04837e+06	2	0.88	16.9606	69
TVTNAVVTVPAYFNDSQR		2	P11142	0	1982	16796482	3	-0.16	16.7227	69
MVVTFLMSALESMCK	1xCarbamidomethyl [C14]; 1xOxidation [M]	4	P78347	0	1762.82	1.79855e+06	2	0.62	24.7477	69
AIGGGLSSVGGGSSTIK		1	P02538; P48668	0	1447.78	1.49618e+06	2	2.26	11.8883	69
QSLGHGQHGSGSGQSPSPSR		1	Q86YZ3	0	1947.9		3	0.94	5.748	69
GHTDTEGRPPSPPPTSTPEK		1	Q00613	1	2088	384078	2	-1.95	7.2531	69
SLEEIYLFSLPIK		1	P15880	0	1551.87	2.17332e+06	2	1.41	23.6891	68
RFDDAVVQSDMK	1xOxidation [M11]	2	P11142	1	1426.66	1.24803e+07	2	-0.49	8.734	68
IVSQLLTLMDGLK		1	P55072	0	1430.83		2	-0.8	22.8848	68
MATEVAADALGEEWK		1	P62753	0	1620.76	921735	2	-0.92	16.0617	68
FAEALGSTEAK		1	P78347	0	1123.56	23413794	2	0.16	10.1778	68
FGEAIGMGFPVK		1	P78347	0	1252.64	677076	2	1.65	17.9717	68
LLTDVQLMK		2	Q00613	0	1060.61	58428100	2	1.28	15.6584	68
IQQEIAVQNPLVSER		4	Q96FW1	0	1723.93	123290039	3	4.48	15.4935	67
VNVHGIFSVSSASLVEVHK		1	P34932	0	2009.08	3418310	4	0.06	15.629	67
LLTDVQLMK	1xOxidation [M8]	1	Q00613	0	1076.6	212916288	2	0.65	13.1743	67
GGSDDSSKDPIDVNYEK		1	P09874	1	1825.81	2694500	2	1.87	9.926	67
RPELLTHSTTEVTQPR		3	P78347	1	1864.99	3.58916e+07	2	0.55	9.2502	67
LELSVLYK		3	Q96FW1	0	964.571	166166976	2	0.93	16.5477	66
IPLMLNDSGSAHSMPK	2xOxidation [M4; M14]	2	Q00613	0	1729.82	2.6876e+07	3	-0.09	11.0211	66
VIEPQYFGLAYLFR		1	P42704	0	1715.92	297764	2	1.65	24.5283	66
ADLINNLGTIAK		1	P07900; P08238; Q58FF8; Q14568	0	1242.71	2.61837e+06	2	1.29	16.0865	66
KIPLMLNDSGSAHSMPK	1xOxidation [M5]	3	Q00613	1	1841.92	51102635	4	0.47	10.9818	66
VVHIEQGGLVKPER		5	Q00613	1	1560.89	663148408	2	-4.21	9.5605	66
DLYANTVLSGGTTMYPGIADR	1xOxidation [M14]	1	P60709; P63261	0	2231.06		2	3.44	17.1549	66
GTDIMYTGTLDCWR	1xCarbamidomethyl [C12]	1	P05141	0	1688.74	2316508	2	-0.03	17.0321	65
QEYDESGPSIVHR		1	A5A3E0; Q9BYX7; P0CG39; P60709; Q6S8J3; P0CG38; P63261	0	1516.7	9956013	3	0.49	9.1406	65
YQLLQLVEPFGVISNHLILNK		1	P43243	0	2438.38	597486	3	2.15	24.2542	65
LCYVALDFEQEMATAASSSSLEK	1xCarbamidomethyl [C2]; 1xOxidation [M12]	1	P60709; Q6S8J3; P63261	0	2566.17	973909	3	0.28	17.8435	65
VAPEEHPVLLTEAPLNPK		1	P60709; P63261	0	1954.06	4151368	2	0.67	15.1452	65
AATASAGAGGIDGKPR	1xAcetyl [N-Term]	1	Q02978	1	1441.74	4314020	2	-0.56	8.9853	65
SLQELFLAHILSPWGAEVK		1	P09874	0	2138.16	3.1961e+06	3	3.35	24.2508	65
TNTPVKEDWNVR		2	P78347	1	1458.73	1.74688e+07	3	0.95	10.1633	65
AAEDDEDDDVDTKK		2	P06454	1	1565.64	1.08939e+06	3	0.35	6.1273	65
NQTAEKEEFEHQQK		3	P11142	1	1745.81	12972224	2	-1.35	6.3081	64
NEGVSSVLLGASNADQLMENIGAIQVLPK		1	Q13303	0	2967.55	1.31452e+06	3	0.7	24.0315	64
SVMDATQIAGLNCLR	1xCarbamidomethyl [C13]; 1xOxidation [M3]	2	P34932	0	1664.81	7.1875e+06	2	0.1	15.1476	64
YICENQDSISSK	1xCarbamidomethyl [C3]	1	P02768	0	1443.64	1.76212e+06	2	-0.35	8.3514	64
EIKNELLQAQNPSELYLSSK		1	Q9UL15	1	2304.21	749490	3	0.24	15.5647	64
GPYESGSGHSSGLGHR		1	Q86YZ3	0	1584.71		3	0.84	6.3385	64
IKELTSTCSPIISKPK	1xCarbamidomethyl [C8]	2	P34932	2	1802.01	3.45857e+06	3	1.62	10.2465	64
GGAAVDPDSGLEHSAHVLEK		3	P09874	0	1988.97	1.80221e+07	2	-0.18	10.9265	64
HPDVEVDGFSELR		1	P09874	0	1499.71	3.07694e+06	2	-0.36	13.7717	64
IKELTSTCSPIISK	1xCarbamidomethyl [C8]	2	P34932	1	1576.86	1.50171e+07	2	0.79	11.2055	64
GMGGAFVLVLYDEIKK		3	P05141; P12235	1	1739.94	5.61056e+06	2	1.86	21.7293	64
EAVVNTQELLDLLVK		1	Q6P2Q9	0	1683.95	399833	2	1.93	24.4372	63
VFSGLVSTGLK		1	P13639	0	1107.64	4.32433e+06	2	0.95	15.4161	63
IPAFLNVVDIAGLVK		1	Q9NTK5	0	1568.94	127938	2	0.96	25.4881	63
NLDLDSIIAEVK		1	Q5XKE5; P35908; P04259; P02538; O95678; P48668; P13647	0	1329.73	8129533	2	1.91	21.0421	63
KVPQVSTPTLVEVSR		2	P02768	1	1639.94	1.29236e+07	3	0.13	13.4293	63
IINEPTAAAIAYGLDKK		1	P54652; P11142	1	1787.99	14878649	3	1.08	15.4112	63
LKKEDIYAVEIVGGATR		1	P34932	2	1862.04	696461	2	-0.55	13.528	63
NALESYAFNMK		1	P0DMV8; P34931	0	1287.6	27002166	2	1.05	15.1767	63
AFYPEEISSMVLTK		2	P0DMV8; P34931	0	1614.81	8.90638e+06	2	-1.19	19.608	62
TTPSYVAFTDTER		2	P48741; P17066; P54652; P11142; P0DMV8; P34931	0	1487.7	5.62204e+07	3	0.29	13.5451	62
LSNIFVIGK		1	P62701	0	990.598	2.18207e+06	2	0.63	17.1189	62
VSLEEIYSGCTK	1xCarbamidomethyl [C10]	1	Q9UDY4; P25685	0	1385.66	1.63197e+06	2	-0.64	14.4425	62
SPLTQEQLIPNLAMK	1xOxidation [M14]	1	Q9UNE7	0	1698.91	991804	2	-2.09	17.0599	62
KPELVISYLPPGMASK	1xOxidation [M13]	1	P78347	1	1745.95	883946	2	3.42	15.3402	62
KDSETGENIR		2	P38646	1	1148.55	3.52004e+06	2	0.67	6.0837	62
KLPPLPLTLALGAFLNHR		1	O96008	1	1971.19	252902	3	-0.93	24.2889	62
MPCAEDYLSVVLNQLCVLHEK	2xCarbamidomethyl [C3; C16]	1	P02768	0	2518.21	225457	3	0.98	24.66	62
GLCAIAQAESLR	1xCarbamidomethyl [C3]	1	P23396	0	1288.67	8115073	2	-0.3	14.1806	62
GMGGAFVLVLYDEIK		1	P05141; P12235	0	1611.85	536548	2	2.3	23.8788	62
AFGFSHLEALLDDSKELQR		1	Q96FW1	1	2176.1	19007720	4	1.28	18.6929	62
SPQPPVEEEDEHFDDTVVCLDTYNCDLHFK	2xCarbamidomethyl [C19; C25]	1	Q00839	0	3635.56	2635176	4	-0.39	16.8648	62
QSSGENCDVVVNTLGK	1xCarbamidomethyl [C7]	1	P01833	0	1706.8	280844	2	-0.11	11.9625	61
ISDQNIIPSVTR		1	Q6Y7W6	0	1342.73	2.94513e+06	2	0.25	14.1829	61
EFCQQEVEPMCK	2xCarbamidomethyl [C3; C11]	2	Q96FW1	0	1584.65	78868685	2	-0.16	10.7892	61
QFNLTPPICEQAEYHMFQR	1xCarbamidomethyl [C9]	1	Q13303	0	2409.11	1.84682e+06	3	1.76	17.6267	61
IAPPEAPVTGYMFGK	1xOxidation [M12]	2	P09874	0	1593.8	2.60672e+06	2	0.84	15.2677	61
KEPFTLEAYYSSPQDLPYPDPAIAQFSVQK		1	P34932	1	3429.69	812883	3	-0.67	20.1928	61
FLEMCNDLLAR	1xCarbamidomethyl [C5]; 1xOxidation [M4]	1	P34932	0	1397.66	6.56118e+06	2	-0.08	14.8411	61
RFDDAVVQSDMK		1	P11142	1	1410.67	5329562	2	0.48	10.4476	61
VEAQVYILSK		1	P49411	0	1149.65	1103625	2	-1.37	14.2188	61
FFEHFIEGGR		11	Q96FW1	0	1238.6	5.1222e+08	2	0.48	14.3607	61
LMNDMTAVALNYGIYK		1	Q92598	0	1816.9	705465	3	0.06	19.0751	61
VPFSPGPAPPPHMGELDQER		1	Q6Y7W6	0	2158.04	2.92397e+06	3	-0.62	14.1889	61
VSELKEELKK		1	Q00839	2	1202.7	2.01614e+06	2	0.16	7.2932	61
LMSANASDLPLSIECFMNDVDVSGTMNR	1xCarbamidomethyl [C15]; 1xOxidation [M26]	1	P34932	0	3103.38	673089	3	1.88	23.8511	61
MKEIAEAYLGK	1xOxidation [M1]	2	P11142	1	1268.66	5.21334e+06	2	-1.3	10.395	61
AALSSQQQQQLALLLQQFQTLK		1	Q6Y7W6	0	2485.38	1.44707e+06	3	0.07	24.1144	60
HNNMASFVR		2	Q03933; Q00613	0	1075.51	223090656	2	-0.33	9.4959	60
VEEASPGRPSSVDTLLSPTALIDSILR		5	Q00613	1	2823.51	5.33175e+07	3	1.2	25.159	60
HQGVMVGMGQK		2	P63267; P60709; P62736; P68133; Q562R1; P68032; P63261	0	1171.57	2.92589e+06	2	-0.91	8.6305	60
ELSTTLNADEAVTR		1	P34932	0	1519.76	25326944	2	-0.5	12.1486	60
YEDEINKR		2	Q7Z794; P35908; P04264; P04259; P02538; Q01546; O95678; P48668; P12035; P05787; P13647	1	1066.52	38285778	2	0.38	6.5984	60
VEIIANDQGNR		2	P54652; P11142; P11021; P0DMV8; P34931	0	1228.63	5.93988e+07	2	0.25	9.8124	59
FLEQQNQVLQTK		2	Q7Z794; P35908; P04264	0	1475.79	73165729	2	0.7	11.8211	59
TLVTQNSGVEALIHAILR		1	P14923	0	1935.1	128895	3	1.78	23.792	59
IHQESELHSYLSR		3	Q9UNE7	0	1598.79	9.14392e+06	3	-0.8	9.5216	59
GEGGTTNPHIFPEGSEPK		5	Q96FW1	0	1853.87	333626184	2	-0.49	10.8308	59
LLEPVLLLGK		1	P62249	0	1094.72	261787	2	1.74	21.091	59
DAGTIAGLNVLR		1	P11142	0	1199.67	13746885	2	1	17.1742	59
NKLEGLEDALQK		2	P04259; P02538; P48668	1	1357.73	3.86185e+06	2	0.4	12.5302	59
LAQDGAHVVVSSR		1	Q9BTZ2	0	1338.71	13192287	3	0.14	8.2273	59
KVTSVSTLK		1	Q00613	1	962.588	424731104	2	0.11	7.4304	59
LLQDFFNGR		1	P0DMV8	0	1109.57	12519266	2	0.51	16.852	59
AIFAVLTSVLTK		1	Q9Y5Q9	0	1262.77	304135	2	0.91	23.1877	59
YVEPIEDVPCGNIVGLVGVDQFLVK	1xCarbamidomethyl [C10]	1	P13639	0	2759.43	1.24818e+06	3	1.03	24.0852	59
IGGIGTVPVGR		1	Q05639; P68104; Q5VTE0	0	1025.61	10677334	2	0.78	13.0196	59
QLLALDAVDPQGEEK		1	Q9UL15	0	1625.84		2	3.73	16.5727	58
ACQSIYPLHDVFVR	1xCarbamidomethyl [C2]	2	P61247	0	1704.85		2	3.12	16.127	58
LLTSGYLQR		2	Q96FW1	0	1050.59	504890144	2	0.29	12.5492	58
VMYMGEEHLFSVEQITAMLLTK		1	Q92598	0	2570.27	1.34697e+06	3	0.63	24.82	58
TDAAVSFAK	1xAcetyl [N-Term]	1	P05141	0	951.478	13332029	2	0.65	13.8391	58
EQLDNQLDAYMSK		1	Q9Y3Y2	0	1554.71	807405	2	-0.05	14.0712	58
THINIVVIGHVDSGK		3	Q05639; P68104; Q5VTE0	0	1588.88	4.61915e+06	2	-1.4	12.8134	58
LLQDFFNGK		1	P17066; P54652; P11142	0	1081.57	6.58476e+06	2	1.58	16.6341	58
YGIICMEDLIHEIYTVGK	1xCarbamidomethyl [C5]	1	P18124	0	2154.06	255188	3	-0.69	23.6967	58
DAGQISGLNVLR		1	P38646	0	1242.68	3.45432e+06	2	1.49	15.8699	58
QSVEADINGLR		2	Q2M2I5; P13645; P13646	0	1201.62	1.03424e+07	2	-0.33	12.1239	58
LKETAENSLK		2	Q92598	1	1132.62	38216251	3	0.16	6.8568	58
LMEPIYLVEIQCPEQVVGGIYGVLNR	1xCarbamidomethyl [C12]; 1xOxidation [M2]	1	P13639	0	3005.55		3	2.69	24.9119	58
YEELQITAGR		2	P04264; P04259	0	1179.6	7.01131e+07	2	-1.69	12.1626	57
SVVGLDVGSQSCYIAVAR	1xAcetyl [N-Term]; 1xCarbamidomethyl [C12]	1	Q92598	0	1922.96	639238	3	1.93	19.9991	57
AVVVNAAQLASYSQSK		1	Q02978	0	1635.87	944757	3	-0.99	14.3348	57
NAVEEYVYEMR		2	P34932	0	1402.63	1.46148e+07	2	0.47	14.9615	57
AIEPPPLDAVIEAEHTLR		1	Q08211	0	1971.05	335876	3	3.24	20.0427	57
ELISNSSDALDK		1	P07900; Q14568	0	1291.64	1.21955e+06	2	-1.12	10.8965	57
LIVENLSSR		1	Q13247; Q08170; Q13243	0	1030.59	2.98917e+06	2	-0.45	12.4869	57
SKEDLVSQGFTEFTIEDFHNTFMDLIEQVEK	1xOxidation [M23]	1	Q96FW1	1	3692.73	781990	4	5.51	25.235	57
EIIDLVLDR		1	Q71U36; P68363; Q9BQE3	0	1085.62	958103	2	0.96	19.17	57
SVMAAAQVAGLNCLR	1xCarbamidomethyl [C13]; 1xOxidation [M3]	1	O95757	0	1576.79	730569	2	-0.94	14.2882	57
YEELQVTAGR		1	P02538; O95678; P48668	0	1165.58	4.64208e+06	2	-0.22	10.8122	57
VTYMEEER		1	P34932	0	1056.47	6137350	2	0.54	8.5959	57
LLEQYKEESKK		2	Q00839	2	1394.75	8.66275e+06	2	0.03	7.3065	57
EHALLAYTLGVK		2	Q05639; P68104; Q5VTE0	0	1314.74	1.56834e+06	2	0.47	15.3681	57
EQEAGLLQFLR		1	Q9NZL4	0	1303.7		2	2.44	20.3216	57
MSVDAVEIETLR	1xOxidation [M1]	1	P78347	0	1378.69	1.13352e+06	2	1.34	14.6381	57
MQQHEQALADCR	1xCarbamidomethyl [C11]	1	Q9UNE7	0	1486.65	1.76772e+06	2	0.05	7.0077	57
AQIHDLVLVGGSTR		1	P0DMV8	0	1465.81	25345560	2	0.19	13.4282	56
SEDTAMYYCAR	1xCarbamidomethyl [C9]; 1xOxidation [M6]	2	A0A0A0MS14	0	1382.54	33300590	2	-0.3	8.6089	56
FNLILR		1	P49411	0	775.482	1.61908e+06	2	-1.04	16.7395	56
QDHPSSMGVYGQESGGFSGPGENR	1xOxidation [M7]	1	Q01844	0	2496.05		3	0.91	9.5855	56
SANYCHTSQGDPIGLILLGEVALGNMYELK	1xCarbamidomethyl [C5]	1	P09874	0	3263.61		3	-1.38	26.2263	56
SQIHDIVLVGGSTR		2	P11142	0	1481.81	41739220	2	0.07	12.7523	56
TCVADESAENCDK	2xCarbamidomethyl [C2; C11]	1	P02768	0	1498.58		2	0.71	6.7337	56
SLLEIQQEEAR		1	Q6Y7W6	0	1315.69	2924017	2	1.21	13.3506	56
KIPLMLNDSGSAHSMPK	2xOxidation [M5; M15]	3	Q00613	1	1857.92	8.65485e+07	3	-0.8	9.9371	56
DFLAGGVAAAISK		1	P05141	0	1219.67	12715143	2	0.72	17.5431	56
NKYEDEINKR		2	P04264; P04259; P02538; P48668; P05787; P13647	2	1308.65	23607518	3	0.59	6.755	56
RGPFELEAFYSDPQGVPYPEAK		1	Q92598	1	2497.2	3.61847e+06	3	-0.91	18.1033	56
DLLNMYIETEGK	1xOxidation [M5]	1	Q92598	0	1441.69	1.56187e+06	2	3.21	16.8071	55
KGTDIMYTGTLDCWR	1xCarbamidomethyl [C13]; 1xOxidation [M6]	2	P05141	1	1832.83	1.60015e+06	2	-0.38	13.5719	55
LGIYTVLFER		1	Q02978	0	1210.68	1.27374e+06	2	1.41	20.8484	55
YDWDLLAAR		1	Q15029	0	1122.56	813690	2	-0.04	18.2216	55
LNFGDDIPSALR		1	Q9UNE7	0	1317.68	3.39699e+06	2	-0.19	17.3048	55
IIDVVYNASNNELVR		1	P62241	0	1718.91	762480	2	1.55	15.9369	55
SFYPEEVSSMVLTK		1	P11142	0	1616.79	4.01297e+06	2	4.16	18.0908	55
LHFFMPGFAPLTSR		1	Q13885; P04350; A6NNZ2; Q9BUF5; Q3ZCM7; P07437; P68371; Q9BVA1	0	1620.84	424817	3	0.88	20.4732	55
LISQIVSSITASLR		1	Q9NY65; P68363; Q9BQE3; Q9H853; P68366	0	1487.88	928870	2	0.43	22.4436	55
QEMQEVQSSR	1xOxidation [M3]	1	P22626	0	1237.55		2	0.13	5.9004	55
DDTEFQHPCFLR	1xCarbamidomethyl [C9]	3	Q00613	0	1564.68	312002824	2	-0.57	13.9209	55
LWTLVSDPDTDALICWSPSGNSFHVFDQGQFAK	1xCarbamidomethyl [C15]	2	Q00613	0	3738.75	1.64927e+07	3	1.16	22.9609	55
EYAEDDNIYQQK		1	Q96FW1	0	1515.66	218230912	2	1.4	9.2615	55
ITITNDK		1	P17066; P54652; P11142; P0DMV8; P34931	0	804.446	46269820	2	0.52	8.0901	55
VNIHGIFSVASASVIEK		1	O95757	0	1770.97	4.63196e+06	3	1.53	17.6522	55
KAVVVCPK	1xCarbamidomethyl [C6]	1	Q00839	1	900.534	5059349	2	0.02	7.1169	55
LAADDFR		2	Q14532; O76015; O76013; P02533; Q15323; Q7Z3Y7; P08727; Q2M2I5; Q14525; P13645; Q92764; P05783; P19012; P13646; Q04695; O76014; P08779	0	807.4	86312208	2	-0.18	10.1621	55
GSCGIGGGIGGGSSR	1xCarbamidomethyl [C3]	1	P02533; P08779	0	1278.59	5.91968e+06	2	0.36	8.7539	55
GITINAAHVEYSTAAR		1	P49411	0	1673.86	848789	2	-0.75	11.9916	55
FASFIDK		1	Q5XKE5; P08729; Q7Z794; Q7RTS7; Q86Y46; P35908; P04259; P02538; Q01546; O95678; P48668; Q9NSB2; P12035; Q3SY84; Q14CN4; P05787; P19013; P13647	0	827.43	19971862	2	-0.65	13.1879	55
CHAEHTPEEEIDHTGAK	1xCarbamidomethyl [C1]	1	O95757	0	1960.85		4	0.18	6.7266	55
ATNYNAGDR		1	P61626	0	981.438	1.39252e+06	2	0.58	6.125	55
LIIVSNPVDILTYVAWK		1	Q9BYZ2	0	1944.12		2	-1.28	26.3826	55
LASYLDK		1	P02533; P08727; P13645; P19012; Q99456; Q04695; P35527; P08779	0	809.44	97195416	2	-0.29	9.9531	54
LTIAEER		1	Q8TD47; P62701	0	831.457	2.99654e+06	2	-0.42	9.4427	54
FAAFIDK		1	Q14533; P78386; O43790; P78385	0	811.435	862521	2	-0.91	13.608	54
VEEASPGR		1	Q00613	0	844.416	9794803	2	-0.05	6.0861	54
HGSGSGHSSSYGQHGSGSGWSSSSGR		1	Q86YZ3	0	2477.02		4	0.28	6.0961	54
FITPEDLSK		1	O95757	0	1049.55	6.4876e+06	2	4.39	14.1273	54
DLLNMYIETEGK		1	Q92598	0	1425.69	1.03547e+06	2	4.13	18.6814	54
VTMQNLNDR		1	P02533; Q7Z3Y7; P13645; Q7Z3Y9; Q7Z3Z0; Q7Z3Y8; P08779	0	1090.53	56389248	2	0.53	9.0156	54
FDDAVVQSDMK		1	P11142	0	1254.57	4.50429e+06	2	0.57	11.5439	54
MQVDQEEPHVEEQQQQTPAENK	1xOxidation [M1]	1	P34932	0	2638.17	5.86432e+06	3	0.07	7.7219	54
LDSSAVLDTGK		1	P42704	0	1105.57	116435968	2	2.42	10.9374	54
AGFAGDDAPR		1	A5A3E0; P63267; P0CG39; P60709; Q6S8J3; P62736; P68133; P0CG38; P68032; P63261	0	976.448	23786932	2	0.19	8.49	54
EMLNLYIENEGK		1	P34932	0	1452.7	9457085	2	0.67	16.0063	54
LQQQQQQQQLAQMK	1xOxidation [M13]	1	Q6Y7W6	0	1743.88	2367659	2	-1.32	7.2505	53
ARPFPDGLAEDIDKGEVSAR		1	P13639	2	2143.08	1.93861e+06	3	1.58	13.8777	53
VILHLKEDQTEYLEER		1	P07900; P08238; Q58FF6; Q58FF7	1	2015.04	368044	3	-1.66	12.3769	53
NAVEEYVYDFR		1	O95757	0	1404.64	2.99977e+06	2	0.33	16.2012	53
MSVDAVEIETLRK		1	P78347	1	1490.79	2.52339e+06	3	-0.31	14.0355	53
FDDAVVQSDMK	1xOxidation [M10]	1	P11142	0	1270.56	4686068	2	-0.43	9.648	53
EFSVTDAVPFPISLIWNHDSEDTEGVHEVFSR		2	Q92598	0	3659.73	1.97303e+06	3	1.93	24.285	53
NDLAVVDVR		1	P19338	0	1000.54	1.97392e+06	2	-0.69	12.8938	53
LSLTQDPVVK		1	O95757	0	1099.64	7323159	2	-0.41	13.1902	53
AGVSISVVHGNLSEEAAK		2	P36551	0	1767.92	2.00544e+06	2	-0.3	12.5134	53
VPLIGSLPEAR		1	Q9NXS2	0	1151.68	3.55992e+06	2	0.94	16.7068	53
KYEDEINKR		2	P35908; Q01546; P12035	2	1194.61	1.3701e+06	2	0.86	6.4155	53
VETGVLKPGMVVTFAPVNVTTEVK		1	P68104; Q5VTE0	1	2515.38	1682413	3	2.49	19.1232	53
NGQDLGVAFK		1	Q00839	0	1048.54	5416691	2	0.68	12.5019	53
KSEEEVAAR		2	P02788	1	1018.52		2	0.94	5.8455	53
AELNEFLTR		1	P23396	0	1092.57	9758748	2	1.01	14.8904	53
FGEAIGMGFPVK	1xOxidation [M7]	1	P78347	0	1268.63	2.01389e+06	2	1.89	15.6325	53
TLAIELAPR		1	Q9BTZ2; P0CG22	0	983.588	14803862	2	0.33	15.5556	53
CGSVLVR	1xCarbamidomethyl [C1]	1	P15880	0	790.424	4.2892e+06	2	-0.45	9.1007	53
FNTANDDNVTQVR		1	P04040	0	1493.7	990413	2	-0.89	9.5074	53
NSLESYAFNMK		1	P11142	0	1303.6	8966389	2	0.35	14.8868	52
LDVGNFSWGSECCTR	2xCarbamidomethyl [C12; C13]	1	P62241	0	1787.75		2	-1.28	16.324	52
VTSVSTLK		1	Q00613	0	834.493	275968448	2	-0.1	8.5299	52
EALDVLGAVLK		1	Q92552	0	1127.67	131697	2	1.18	20.4158	52
RHPDYSVVLLLR		1	P02768	1	1467.84	2.60486e+06	3	0.76	15.9525	52
FVVQNVSAQK		1	Q92598	0	1119.62	26396098	2	-0.25	10.4544	52
ARFEELNADLFR		1	P54652; P11142	1	1480.75	2985905	3	0.74	15.7432	52
IEISELNR		1	P35908; P04264	0	973.531	90921616	2	1.02	12.0717	52
IVVVTAGVR		1	P07195	0	913.583	1943838	2	-0.86	12.3732	52
LQISHEAAACITGLR	1xCarbamidomethyl [C10]	1	Q08211	0	1639.86	651323	3	1.59	13.2895	52
IISNASCTTNCLAPLAK	2xCarbamidomethyl [C7; C11]	1	P04406	0	1833.92		2	-0.4	13.779	52
STDYGIFQINSR		1	P61626	0	1400.68		2	1.57	15.9974	52
LVNEVTEFAK		1	P02768	0	1149.62	2.6275e+06	2	0.13	13.252	52
ISSVLAGGSCR	1xCarbamidomethyl [C10]	1	P02533; P08779	0	1106.56	8417655	2	0.25	10.1043	52
SFYPEEVSSMVLTK	1xOxidation [M10]	1	P11142	0	1632.78	1.70155e+06	2	-0.24	15.637	52
YFPTQALNFAFK		1	P12236; P05141; P12235; Q9H0C2	0	1446.74	7.49661e+06	2	-0.67	20.3541	52
KTEELEEESFPER		2	Q9Y2W1	1	1622.75	2043715	2	-0.21	10.1923	52
CTPACISFGPK	2xCarbamidomethyl [C1; C5]	1	P34932	0	1237.57	14406771	2	-1.01	13.1233	51
HWPFQVINDGDKPK		3	P0DMV8	1	1680.85	2.25487e+07	2	0.09	13.8931	51
SEENEEPMETDQNAKEEEK		1	P34932	1	2265.93	3.05784e+06	3	-0.24	7.0487	51
IMLPWDPTGK		1	P23396	0	1157.6	1.32092e+06	2	1.58	19.4713	51
ENAGEDPGLAR		1	P81605	0	1128.53	8.24108e+06	2	0.98	7.9027	51
HQGVMVGMGQK	1xOxidation [M]	2	P63267; P60709; P62736; P68133; Q562R1; P68032; P63261	0	1187.57	4.96383e+06	2	0.3	7.4593	51
TITLEVEPSDTIENVK		1	P62987; P62979; P0CG47; P0CG48	0	1787.93	1310462	3	0.4	16.0635	51
IDTIEIITDR		1	P22626	0	1188.65	1.31704e+06	2	0.19	16.2144	51
SFDDPIVQTER		1	O95757	0	1306.63	7324592	2	1.59	13.0209	51
TEIIILATR		1	P23396	0	1029.63	7.48099e+06	2	-2.94	16.5628	51
LGKDAVEDLESVGK		1	P81605	1	1459.76	1.58784e+06	2	-0.52	12.5527	51
TFCQLILDPIFK	1xCarbamidomethyl [C3]	1	P13639	0	1494.8	1.23939e+06	2	0.6	22.4424	51
MYPESTTGSPAR	1xOxidation [M1]	1	Q13303	0	1312.58	646408	2	1.21	7.5042	51
LTLSALVDGK		1	P45880	0	1016.6	354758	2	1.6	16.8458	51
VLNTNIDGR		1	P62269	0	1001.54	1.37339e+06	2	-0.03	9.4773	50
QSLTMDPVVK		1	P34932	0	1117.59	11726039	2	1.35	12.8773	50
TTGIVMDSGDGVTHTVPIYEGYALPHAILR		1	P60709; P63261	0	3183.61	3.7521e+06	4	1.49	18.432	50
FQNALLVR		1	P02768	0	960.563	2150917	2	-0.04	13.9525	50
GISHVIVDEIHER		1	Q08211	0	1503.79	652708	3	0.99	11.4251	50
TAVAPIER		1	P12236; P05141; P12235; Q9H0C2	0	856.489	42482796	2	0.29	9.2665	50
TTGIVMDSGDGVTHTVPIYEGYALPHAILR	1xOxidation [M6]	1	P60709; P63261	0	3199.61	2.58417e+06	4	0.09	17.7998	50
DLPVTEAVFSALVTGHAR		1	P42704	0	1883	523919	3	0.15	22.8291	50
WTLLQEQGTK		1	P04259; P02538; P48668; P13647	0	1203.64	7.97289e+06	2	0.98	14.4464	50
LLQEEEQER		1	O14654	0	1173.57	1.36472e+06	2	2	7.9622	50
GMGGAFVLVLYDEIKK	1xOxidation [M2]	1	P05141; P12235	1	1755.93	1.41476e+06	3	1.53	20.1719	50
EKENLSYDLVPLK		2	Q92598	1	1547.83	1.59417e+07	2	-0.6	15.2641	50
NSLESYAFNMK	1xOxidation [M10]	1	P11142	0	1319.59	5727483	2	-0.24	12.5504	50
SETAPAAPAAAPPAEK	1xAcetyl [N-Term]	1	P16403	0	1520.76	1.17133e+06	2	0.14	10.9775	50
GHVTQDAPIPGSPLYTIK		1	Q15029	0	1894.01	1.93598e+06	3	0.67	14.8435	50
ANSEHNGPMDGQSGTETK		1	O95757	0	1859.78	614028	3	0.69	6.302	50
LESEGSPETLTNLR		1	Q9P035	0	1545.78	827222	2	1.94	12.8579	50
QFTSSSSMK		1	P02533; P08779	0	1002.46	2.33524e+06	2	0.58	7.437	50
VFLENVIR		1	P62805	0	989.578	1295413	2	0.15	16.4833	50
DSIVQGFQWGTR		1	Q15029	0	1393.69		2	0.31	17.1043	49
HLTLACHYDSK	1xCarbamidomethyl [C6]	1	Q9NXS2	0	1344.64	1501723	3	0.17	8.0983	49
RPSTFGIPR		1	P78347	1	1030.58	19230382	2	-0.32	10.6333	49
HLEINPDHPIVETLR		1	P08238	0	1782.95	1.14779e+06	3	-0.08	13.6045	49
EVFEDAAEIR		1	P19338	0	1178.57	1.35181e+06	2	-0.95	12.7924	49
EAGDVCYADVYR	1xCarbamidomethyl [C6]	1	Q07955	0	1417.61		2	2.42	11.7304	49
ISSLLEEQFQQGK		1	P62241	0	1506.78	1370794	2	-0.5	14.8453	49
HENEALWR		3	Q00613	0	1054.51	400427240	2	0.16	9.9433	49
QAASSLQQASLK		1	P38646	0	1231.66	2.07924e+06	2	2.59	9.3289	49
LKETAESVLK		2	P34932	1	1117.65	54571862	2	0.19	8.9597	49
TTDGVYEGVAIGGDR		1	P53396	0	1509.72	481984	2	-0.75	12.5153	49
VLATTFDPYLGGR		1	O95757	0	1409.74	4863918	2	1.22	17.037	49
LEQMPSKEDAIEHFMK		1	P09874	1	1932.92	1.74386e+06	4	0.54	13.15	49
KASGPPVSELITK		1	P16402; P10412; P16403	1	1326.76	1.05479e+06	2	0.37	12.0535	49
MDLPVGPGAAGPSNVPAFLTK	1xAcetyl [N-Term]; 1xOxidation [M1]	1	Q00613	0	2097.07	1.2608e+06	3	0.33	21.2209	49
IEVQDTSGGTTALRPSASTQALSSSVSSSK		1	Q16531	1	2952.48	456130	3	-0.42	12.216	49
QDLPSLDEKPR		1	Q92598	1	1297.67	11702303	3	0.92	10.4142	49
LGTVYEK		1	O95757	0	809.44	7.80069e+06	2	-0.52	8.3478	48
LQLLEDDKENR		2	P09874	1	1372.71	14594882	3	-0.59	10.9008	48
LVEQLDIEETEQSK		1	Q92552	0	1660.83	768979	2	1.46	13.2064	48
FVIATSTK		1	Q02878	0	866.498	1.06244e+06	2	-0.12	11.4217	48
QDLPPLDEKPR		1	O95757	1	1307.7	3314437	3	0.62	10.6895	48
LLLPGELAK		1	Q16778; Q5QNW6; Q99879; A0A2R8Y619; P33778; P58876; Q96A08; Q93079; O60814; Q99880; P62807; P57053; Q8N257; P06899; P23527; Q99877	0	953.603	3852090	2	1.04	16.5902	48
VQQTVQDLFGR		1	P38646	0	1290.68	3.5696e+06	2	0.21	14.8675	48
QNLEPLFEQYINNLR		1	P04259; P02538; P48668; P13647	0	1890.97	960389	3	-0.21	21.9907	48
AFVDFLSDEIKEER		1	Q07021	1	1697.84	664503	3	1.63	18.2801	48
FGDPVVQSDMK	1xOxidation [M10]	1	P0DMV8	0	1238.57	5303710	2	1.01	10.2666	48
DAGVIAGLNVLR		2	P0DMV8; P34931	0	1197.69	1.58021e+07	2	1.83	18.7583	48
QEIAEINR		1	P04259; P02538; P48668	0	972.511	4.65053e+06	2	0.91	9.018	48
KLLEGEECR	1xCarbamidomethyl [C8]	2	Q7RTS7; Q86Y46; P35908; P04259; P02538; Q01546; O95678; P48668; P12036; P13647	1	1133.56	8.68709e+06	2	0.22	7.3666	48
SAAMTLNER	1xOxidation [M4]	1	Q9NYF8	0	1008.48		2	0.26	7.0913	48
LLGGLAVR		1	P23396	0	798.52	12398872	2	-0.87	14.1794	48
AAYFGVYDTAK		1	P12236; P12235	0	1205.58	3.03711e+06	2	0.16	13.7017	48
KGDSSAEELK		1	P26373	1	1063.53	852740	2	0.63	6.1764	48
AGNEKEEGETADTVGCCSLR	2xCarbamidomethyl [C16; C17]	1	P11387	1	2182.93	773035	3	-1.34	8.4445	48
TRPDGNCFYR	1xCarbamidomethyl [C7]	2	Q96FW1	1	1285.57	156707216	3	-1.15	8.1244	48
FQEAEERPK		2	Q92598	1	1133.56	28195221	2	0.28	6.5542	48
STSGGTAALGCLVK	1xCarbamidomethyl [C11]	1	P01857; P0DOX5; P01860	0	1321.68	2.01663e+06	2	-0.46	13.5475	48
YIDQEELNK		1	P07900; P08238; Q58FF8; Q14568	0	1151.56	5.54833e+06	2	0.12	9.0427	48
LLVVTDPR		1	P08865	0	912.551	3.68067e+06	2	-0.04	13.0409	48
NMSVIAHVDHGK		1	P13639	0	1307.65	2128308	3	-0.52	8.5428	48
IFVGGLSPDTPEEK		1	Q14103	0	1488.76	2.03568e+06	2	0.12	14.8007	47
VGQNLPR		1	Q9Y312	0	783.447	2.03494e+06	2	-0.74	7.7596	47
IGAEVYHNLK		2	P06733	0	1143.62	2.53505e+06	2	-3.13	9.5541	47
ALQAAYGASAPSVTSAALR		1	O43488	0	1804.96		2	0.17	14.2493	47
MVNHFIAEFK		2	P11142	0	1235.62	23084389	3	-0.66	13.785	47
DSYVGDEAQSK		1	P63267; P60709; P62736; P68133; P68032; P63261	0	1198.52	17621550	2	-0.08	7.3804	47
ALIAAQYSGAQVR		1	P26641	0	1347.74	889394	2	0.03	12.5116	47
TIAQGNLSNTDVQAAK		1	P22695	0	1630.84	848420	2	2.42	9.9647	47
NMSVIAHVDHGK	1xOxidation [M2]	1	P13639	0	1323.65	568416	2	-2.77	7.051	47
SLGTADVHFER		1	Q86V81	0	1231.61	3.08445e+06	3	-0.1	10.8023	47
LNTGILNK		1	P11387	0	872.52	1.87578e+06	2	-0.19	11.027	47
MAAEEPQQQK	1xOxidation [M1]	1	Q96FW1	0	1175.54	60379116	2	-0.15	5.8204	47
NLDIERPTYTNLNR		1	P0DPH7; Q6PEY2; Q71U36; Q9NY65; P68363; Q9BQE3; P68366	1	1718.88		2	1.2	12.2202	47
QVEELFER		1	P78347	0	1049.53	10800853	2	0.2	13.0374	47
HFSVEGQLEFR		2	P07900; P08238; Q14568; Q58FF7; Q58FG1	0	1348.66	6.16005e+06	2	0.58	13.8462	47
GQEQLLENIK		2	Q00613	0	1171.63	2.41029e+08	2	0.13	13.0362	47
PVQDLIK		1	P09874	0	812.488	2.99954e+06	2	2.89	11.7211	46
DDGIDVR		1	Q5T447	0	789.374	5498709	2	-0.64	7.4837	46
MQVDQEEPHVEEQQQQTPAENK		1	P34932	0	2622.17	5975962	3	-1.64	8.6754	46
SNLAYDIVQLPTGLTGIK		1	P34932	0	1903.05		3	0.61	21.5058	46
ECLPLIIFLR	1xCarbamidomethyl [C2]	1	P62701	0	1273.73	2.12479e+06	2	0.48	24.6498	46
IQDKEGIPPDQQR		1	P62987; P62979; P0CG47; P0CG48	1	1523.78	452510	2	-1.89	7.4722	46
GNFTLPEVAECFDEITYVELQK	1xCarbamidomethyl [C11]	1	Q00839	0	2602.24	1.33348e+06	3	1.26	23.9261	46
LLEGEECR	1xCarbamidomethyl [C7]	1	Q7RTS7; Q86Y46; P35908; P04259; P02538; Q01546; O95678; P48668; P12036; Q8N1N4; P13647	0	1005.47	10765420	2	0.66	8.1579	46
AVVPSYIPLVK		1	P36551	0	1185.72	709910	2	0.1	18.3776	46
LVGDVIQR		1	O00746	0	899.531	600139	2	-2.47	11.1441	46
YKAEDEVQR		2	P0DMV8; P34931	1	1137.55	52158752	2	0.78	6.4812	46
ITPSYVAFTPEGER		1	P11021	0	1566.78	599429	2	2.95	15.188	46
KLTVNPGTK		1	P09874	1	957.573	4.05688e+06	2	1.26	7.1557	46
SIVIRPLEPQPAPHLAR		2	Q15029	1	1894.1	1.79873e+06	3	0.07	13.6069	46
PSQVVAETR		1	P13639	0	986.527	1590415	2	0.5	7.3285	45
VLDELTLAR		1	P02533; P08727; P19012; Q04695; P08779	0	1029.59	15758658	2	0.98	14.9866	45
VGDVYIPR		1	Q9BRL6; Q01130	0	918.504	2.32948e+06	2	0.84	12.3186	45
SILSPGGSCGPIK	1xCarbamidomethyl [C9]	1	P78347	0	1272.66	19317234	2	-0.37	12.8393	45
DAEAWFNEK		1	Q7Z3Y7; P13645; Q7Z3Z0; Q7Z3Y8	0	1109.49	27720434	2	0.97	13.845	45
ILDSAEFIK		1	P78347	0	1035.57	16951484	2	0.57	14.9855	45
LGCTLPQLAIAWCLR	2xCarbamidomethyl [C3; C13]	1	Q13303	0	1771.93	983205	2	1.05	22.6111	45
NAVITVPAYFNDSQR		1	P38646	0	1694.85	1.53524e+06	2	2.81	16.7504	45
AVDEAVILLQEIGVLDQR		1	Q7L2E3	0	1981.1		3	-1.77	25.4388	45
KVDQPPEAK		1	Q92598	1	1011.55	12782231	2	0.59	6.0873	45
QAYVDKLEELMK	1xOxidation [M11]	1	Q92598	1	1482.75	1.35658e+06	2	0.36	12.628	45
YCVEEEEK	1xCarbamidomethyl [C2]	1	P78347	0	1085.45	9571402	2	1.83	7.4557	45
EYSSELNAPSQESDSHPR		1	P49756	0	2032.88	1.06799e+06	3	0.74	8.3556	45
HQGVMVGMGQK	2xOxidation [M5; M8]	2	P63267; P60709; P62736; P68133; Q562R1; P68032; P63261	0	1203.56	6.0868e+06	2	1.38	6.2595	45
HPENYDLATLK		2	P78347	0	1300.65	24759792	2	-1.46	11.0097	45
GAWSNVLR		1	P12236; P05141; P12235	0	902.484	19708954	2	0.37	13.5439	45
IGVITNR		1	P62701	0	772.468	6.90097e+06	2	0.33	9.7659	44
CQEVISWLDANTLAEKDEFEHK	1xCarbamidomethyl [C1]	1	P0DMV8	1	2662.25	4.4712e+06	4	0.7	17.4275	44
VAPAPAVVK		1	P62424	0	851.535	3.20095e+06	2	0.05	9.6765	44
VKEEPPSPPQSPR		3	Q00613	1	1447.75	4.54654e+07	2	-0.18	7.7189	44
TPLTATLSK		1	P01876	0	931.546	1.85548e+06	2	0.47	11.3458	44
QQQQEALR		1	Q6Y7W6	0	1000.52		2	0.35	6.6994	44
APIIAVTR		1	P14618	0	840.53	3.37585e+06	2	-0.1	12.3457	44
AVTEQGAELSNEER		1	P27348	0	1532.72	420090	2	0.86	8.447	44
LVNHFVEEFKR		2	P0DMV8	1	1417.76	16100100	3	-0.04	11.3732	44
GFGFVLFK		1	Q14103; O14979	0	914.513	483009	2	-0.24	20.7659	44
LVIITAGAR		1	P00338	0	913.583	1.76928e+06	2	-0.66	13.7728	44
LEQEIATYR		1	P02533; P08727; Q8N1A0; P19012; P13646; Q04695; P08779; P35900	0	1122.58	6.31687e+06	2	0.82	10.3068	44
GFSLLATEDK		1	P09874	0	1080.56		2	0.91	15.3362	44
ELAEDGYSGVEVR		1	P23396	0	1423.67	932695	2	0.09	11.3823	44
NTHATTHNAYDLEVIDIFK		1	P09874	0	2202.08	2.85383e+06	3	2.32	17.8354	44
AAAAAAALQAK		1	P36578	0	956.552	1.14076e+06	2	1.4	8.7882	44
LQDAINILK		1	P42704	0	1027.61		2	1.24	15.3721	44
VDLHLPR		1	P29508	0	849.494	373037	2	-1.28	12.0291	44
LGIHEDSTNR		2	P08238	0	1141.56	5.8685e+06	2	0.1	7.2686	44
HNNMASFVR	1xOxidation [M4]	2	Q03933; Q00613	0	1091.51	199068656	2	-0.03	7.3942	44
QGTEIDGR		1	P19338	0	875.422	1.50249e+06	2	0.56	6.7018	44
SAAMTLNER		1	Q9NYF8	0	992.483	2.57893e+06	2	-0.12	9.0033	43
APAGQLPR		1	P25205	0	809.463	596454	2	0.16	8.1973	43
YNILGTNTIMDK		1	Q00839	0	1382.7	9889887	2	0.7	15.8944	43
AEYLASIFGTEK	1xAcetyl [N-Term]	1	Q8WU68; Q01081	0	1370.68	858506	2	0.58	25.6831	43
LTGMAFR	1xOxidation [M4]	1	O14556; P04406	0	811.413	3.28157e+06	2	0.36	8.9865	43
VNFTVDQIR		1	P13639	0	1091.58	2.99389e+06	2	-0.55	13.7752	43
GNKPWISLPR		1	P62701	1	1167.66	3.55247e+06	3	0.05	13.8523	43
ISDSEGFK		1	P23246	0	882.42	817781	2	0.62	8.1899	43
LLETLFVHR		1	Q9NZ01	0	1127.66		3	-0.45	16.1293	43
IDIIPNPQER		1	P08238; Q58FF7	0	1194.65	3.98693e+06	2	1.06	14.4277	43
YISPDQLADLYK		1	P06733	0	1425.73	894773	2	2.81	17.5768	43
LILFPR		1	P26373	0	758.492	969913	2	-0.36	17.2046	43
TPEVTCVVVDVSHEDPEVK	1xCarbamidomethyl [C6]	1	P01857; P0DOX5	0	2139.03	3.76344e+06	3	-0.34	14.8651	43
EITALAPSTMK		1	P63267; P60709; P62736; P68133; P68032; P63261	0	1161.62	9345016	2	2.16	13.0662	43
VTQDELK		1	P19338	0	832.441	2.39866e+06	2	-0.86	7.2065	43
LIEEETAR		1	Q9NWB6	0	960.5	709449	2	-0.6	8.0371	43
ILLDVK		1	P02533; Q04695	0	700.46	9387613	2	-0.32	13.5463	43
TPNGPNIDKK		1	Q92598	1	1083.58	7697060	3	-0.32	6.6093	43
FATHAAALSVR		1	P23246	0	1143.63	2.0601e+06	3	2.97	10.0641	43
TQLQLDER		1	P53007	0	1002.52	1.81069e+06	2	2.03	9.9672	43
RPSTYGIPR		1	P78347	1	1046.57	11670193	2	0.11	8.6632	43
EVATNSELVQSGK		1	P02533; Q04695	0	1361.69	9612311	2	-0.25	8.9158	43
DIPGLTDTTVPR		1	P62753	0	1284.68	2.80681e+06	2	-1.26	15.2879	43
ALSYLHNQGVIHR		2	Q9P286	0	1507.81	3.64392e+06	4	-0.93	9.9065	43
CGEALGLK	1xCarbamidomethyl [C1]	1	P78347	0	847.434	10813295	2	-4.49	10.1789	43
KMDQPPQAK		1	P34932	1	1042.53	2.54324e+06	2	0.79	6.2162	43
CTPSVISFGSK	1xCarbamidomethyl [C1]	1	Q92598	0	1182.58	15799334	2	-1.66	13.8415	43
LVEHFCAEFK	1xCarbamidomethyl [C6]	2	Q92598	0	1279.61	20525288	2	-0.12	12.1672	43
KLDPELHLDIK		1	Q12905	1	1320.75	648302	3	0.13	13.2491	42
LISISGK		1	Q9C0A0	0	717.451	2.29639e+06	2	1.49	11.2533	42
NQGGGLSSSGAGEGQGPK		1	P07814	0	1587.74	262584	2	1.78	7.032	42
EEMLALFLK		1	Q6Y7W6	0	1093.6	448532	2	1.38	21.2633	42
VGTVIGSNK		1	P09874	0	874.499	9012900	2	0.28	8.1057	42
ATFDAISK		1	P15880	0	852.446	4396140	2	-0.36	10.4295	42
VFDEFKPLVEEPQNLIK		1	P02768	1	2045.1	769040	3	0.66	18.7901	42
AGISFIIK		1	P78347	0	848.524	6626836	2	-0.34	17.1165	42
INISEGNCPER	1xCarbamidomethyl [C8]	1	P57721; Q15366; Q15365	0	1288.6	2.11093e+06	2	0.66	8.9877	42
IHFPLATYAPVISAEK		1	P0DPH7; Q6PEY2; Q71U36; P68363; Q9BQE3; P68366	0	1756.96	1466980	3	2.5	18.3077	42
QIFLGGVDKR		1	P05141	1	1132.65	6.30961e+06	3	-0.28	11.8819	42
VELSTGMPR		1	Q16629	0	989.508	978009	2	0.28	11.267	42
LGIHEDSQNR		2	P07900	0	1168.57	2.51593e+06	2	-0.56	7.101	42
ELTSTCSPIISKPK	1xCarbamidomethyl [C6]	1	P34932	1	1560.83	1.36493e+06	2	0.28	10.5232	42
SEENEEPMETDQNAKEEEK	1xOxidation [M8]	1	P34932	1	2281.92		3	0.04	6.3779	42
RIHQESELHSYLSR		3	Q9UNE7	1	1754.89	7.57436e+06	4	-0.37	8.5573	42
MAAEEPQQQK		1	Q96FW1	0	1159.54	152109520	2	0.73	6.5519	42
EKPYFPIPEEYTFIQNVPLEDR		1	Q00839	1	2724.36	4.24539e+06	3	2.35	20.6786	42
KSLDQDPVVR		1	Q92598	1	1156.63	2.94367e+06	3	0.1	8.0995	42
AVVVCPK	1xCarbamidomethyl [C5]	1	Q00839	0	772.439	16600456	2	0.02	8.5562	42
FIHDQTSPNPK		1	P53007	0	1283.64		2	5.22	7.2029	42
FGFYEVFK		1	Q00325	0	1036.51	2.63711e+06	2	0.23	19.0911	42
APALMTK	1xOxidation [M5]	1	Q6PKH6; Q9BTZ2	0	747.407	8474187	2	-0.61	7.3406	42
EPCITPSGITYDR	1xCarbamidomethyl [C3]	1	Q9UNE7	0	1508.7	4485531	2	-0.46	13.4062	42
HIIEGLK		1	Q13303; Q14722	0	809.488	3383608	2	-0.61	9.2339	42
VMVTDADR		1	P78347	0	906.435	15206671	2	0.58	7.9924	42
EATDAIGHLDR		1	Q12906	0	1197.59	666085	3	0.14	9.3903	41
QTQTFTTYSDNQPGVLIQVYEGER		1	P11142	0	2774.33	3.03859e+06	3	-0.23	18.1994	41
IIAPPER		1	P63267; P60709; P62736; P68133; Q562R1; P68032; P63261	0	795.472	31687844	2	-1.81	9.6306	41
TSFFQALGITTK		1	P05388; Q8NHW5	0	1313.71	1.09659e+06	2	-1.84	19.9373	41
KDCEVVMMIGLPGAGK	1xCarbamidomethyl [C3]	1	Q00839	1	1704.85	1.56527e+06	3	0.74	17.1849	41
TPLHEIALSIK		1	Q08211	0	1221.72	885774	3	2.6	14.3378	41
LPPLPLTLALGAFLNHR		1	O96008	0	1843.1		3	0.33	26.3544	41
YPIEHGIITNWDDMEK		2	P63267; P62736; P68133; P68032	0	1960.91	7.1829e+06	2	0.5	15.1825	41
LVVQIDNAK		1	O76009; Q15323; Q14525	0	999.583	1.68594e+06	2	0.04	11.8866	41
STLEPVEK		1	P48741; P17066; P0DMV8	0	902.483	19843070	2	0.16	8.5947	41
VVDLAPLHLDAR		1	Q9Y5Q9	0	1318.75	1161356	3	0.03	15.9618	41
SSLVITTK		1	Q13303; Q14722	0	848.509	5873207	2	-0.34	10.7319	41
SEENEEPMETDQNAK		1	P34932	0	1750.71	1.83304e+06	2	-0.43	7.4354	41
RPLFLAPDFDR		1	Q9P035	1	1346.72	816258	3	0.56	16.3897	41
IPDWFLNR		1	P62269	0	1060.56	602634	2	0.56	18.4908	41
CLSVACLDK	2xCarbamidomethyl [C1; C6]	1	Q00613	0	1065.51	14332603	2	0.95	12.3864	41
TSATWLALSR		1	P05023	0	1105.6	554248	2	-1.22	15.94	41
LVTDLTK		1	P02768	0	789.472	5.31876e+06	2	0.49	10.4081	41
TPTQTNGSNVPFKPR		1	P78347	1	1643.85	1365270	3	-0.77	9.5043	41
IQLVMK		1	O95757	0	731.448	2904477	2	-0.41	12.6493	41
WNSIEER		1	Q9UNE7	0	933.442	4.55859e+06	2	1.2	9.1258	41
VAVEYLDPSPEVQK		1	O43684	0	1573.81		2	-0.29	14.1223	41
DIDIHEVR		1	Q00839	0	996.511	20913392	2	0.58	10.1335	40
HWPFMVVNDAGRPK		1	P11142	1	1653.83	2.22253e+06	3	0.98	14.6622	40
SLYGLGGSK		1	P04259; P02538; P48668	0	881.473	1.49777e+06	2	0.2	11.4478	40
PLSSSPLVR		1	Q00613	0	955.557	32041364	2	0.58	11.5303	40
LLLQVQHASK		1	P12236; P05141; P12235	0	1136.68	27060758	3	-0.64	10.8012	40
NTVQGFK		1	P34932	0	793.42	25611594	2	-0.31	7.9569	40
AAYFGIYDTAK		1	P05141	0	1219.6	20010384	2	0.14	14.938	40
NPDDITNEEYGEFYK		1	P07900	0	1833.78	662845	2	0.43	13.8147	40
ITPENLPQILLQLK		1	P43243	0	1619.97	576439	2	-1.43	23.4642	40
MKEIAEAYLGK		1	P11142	1	1252.66	6766224	3	-0.1	11.5755	40
LVNHFVEEFK		2	P0DMV8	0	1261.66	43081682	2	0.56	12.9453	40
FLEATLR		1	Q9NXS2	0	849.483	1.01115e+06	2	-0.19	13.1202	40
MVVESAYEVIK		1	P07195	0	1267.66	573989	2	0.35	14.8615	40
LFCVGFTK	1xCarbamidomethyl [C3]	1	P61247	0	971.502	340930	2	0.86	15.7157	40
KPLPDHVSIVEPK		1	P23396	1	1458.83	3.39542e+06	4	-1.2	10.7231	40
LVTLPVSFAQLK		1	Q96AG4	0	1315.8	658550	2	1.94	20.6088	40
QQVPSGESAILDR		1	P09874	0	1399.72	3741948	2	0.78	11.7713	39
AGVYNLTK		1	Q9BY49	0	865.478	3.15991e+06	2	0.47	10.1508	39
FVTPSEPVAHSR		1	O14654	0	1326.68	1.40605e+06	3	-0.17	9.6932	39
MVDPEKPQLGMIDR		2	P09874	1	1628.81	2.56405e+06	2	-0.64	13.1275	39
EITALAPSTMK	1xOxidation [M10]	1	P63267; P60709; P62736; P68133; P68032; P63261	0	1177.61	11381394	2	0.54	11.1565	39
LASYLDKVR		1	P02533; P08727; P13645; P19012; Q99456; Q04695; P08779	1	1064.61	7.65668e+06	3	-0.69	10.6322	39
QSVEADINGLRR		1	P13645; P13646	1	1357.72	13096686	3	-0.15	10.6597	39
TAAENEFVTLKK		1	P04259; P02538; P48668; P12035	1	1350.73	538627	3	0.13	10.8886	39
GSSASLVLK		1	Q00325	0	861.504	7498050	2	0.22	11.1057	39
EDWNVR		1	P78347	0	818.379	6.04731e+06	2	-1.05	9.6282	39
AITIAGVPQSVTECVK	1xCarbamidomethyl [C14]	1	Q15365	0	1672.89	677869	2	1.1	15.968	39
KYAQAIK		1	P78347	1	821.488	8.17271e+06	2	-0.37	6.3709	39
IFVGGIK		2	P51991; Q32P51; P09651	0	733.461	4.03579e+06	2	-0.51	13.5919	39
NVFNALIR		1	Q02978	0	946.547	1.48896e+06	2	0.56	16.9321	39
TFLVGER		1	P26641	0	821.452	731517	2	2.83	12.2638	39
IQTQPGYANTLR		1	Q00325	0	1361.72	8479024	2	0.28	10.5112	39
GNVGFVFTK		1	P05388	0	968.52	1.20715e+06	2	0.27	14.8992	39
LPLQDVYK		1	Q05639; P68104; Q5VTE0	0	975.551	8.30272e+06	2	0.68	13.3778	39
TYSYLTPDLWK		1	P15880	0	1386.69	1.81897e+06	2	0.81	18.4596	39
MIFDVESMK		1	P09874	0	1099.52	1943066	2	1.71	16.6591	39
IILLAEGR		1	P23526	0	884.556	422774	2	-0.41	14.915	39
HLLIGVSSDR		1	P36542	0	1096.61	2.53988e+06	2	0.4	11.5332	39
ILNEMR		1	P02533; Q04695; P08779	0	775.413	6246390	2	-0.17	9.2149	39
CEMEQQNQEYK	1xCarbamidomethyl [C1]	1	P02533; Q04695	0	1486.59	845288	2	-0.27	7.0441	39
GIYFADMVSK		1	P09874	0	1130.56	5344297	2	0.9	16.406	39
HELLNSTR		1	P78347	0	969.511	9489116	2	-0.57	7.3383	38
FSFTLPYPVK		1	Q9P035	0	1198.65	112616	2	1.64	20.1127	38
YPSPFFVFGEK		1	Q08211	0	1317.65	200971	2	2.33	20.6948	38
AQYEEIAQR		1	P35908; P04259; P02538; Q01546; P48668; P19013	0	1107.54	17441834	2	-0.02	8.6644	38
LDSELR		1	Q5XKE5; Q7RTS7; Q86Y46; P04259; P02538; P48668; Q3SY84; Q14CN4; P13647	0	732.389	4.0235e+06	2	0.94	8.159	38
IMIPLK	1xOxidation [M2]	1	O75323; Q9BPW8	0	730.453	471469	2	-0.4	13.9432	38
VAILVDDMADTCGTICHAADK	2xCarbamidomethyl [C12; C16]; 1xOxidation [M8]	1	P11908; P60891	0	2292.03	404259	3	-0.69	13.2582	38
SQIVTNVR		1	O95757	0	916.521	7356256	2	-0.88	8.6804	38
VGHFDPVTR		1	Q9UNE7	0	1027.53	6365147	2	0.19	8.9829	38
TGENFR		1	P62701	0	723.342	2.41848e+06	2	-0.68	6.8782	38
AGFPLAVHSGAAR		1	Q9BY49	0	1253.67	2404463	3	-0.49	12.1861	38
LLQLLGR		1	P82930	0	812.535		2	-1.18	16.1502	38
IMNTFSVVPSPK	1xOxidation [M2]	1	Q13509; P04350; P07437; P68371	0	1335.7	1.05537e+06	2	-0.02	14.4323	38
ESNVQEVR		1	P62714; P67775	0	960.475		2	1.94	6.677	38
MDQPPQAK		1	P34932	0	914.44	10044118	2	0.36	6.6959	38
GIPHLVTHDAR		1	P22090; Q8TD47; P62701	0	1215.66	3.07975e+06	3	-0.18	8.8707	38
GYFEYIEENK		1	Q00839	0	1291.58	12435481	2	-0.15	14.3752	38
QLNMYGFR		1	Q9ULV5; Q03933; Q00613	0	1028.5	115037320	2	0.72	14.2544	38
YNHIDESEMK		2	Q92598	0	1265.55	1.0255e+07	2	-0.58	7.5096	38
QQEEILR		1	Q6Y7W6	0	915.489	1.9976e+06	2	0.34	9.157	38
DVWQVIVKPR		1	O14654	1	1239.72	772143	2	-0.25	16.2825	38
VVVVDCK	1xCarbamidomethyl [C6]	1	Q3ZCQ8	0	818.444	580947	2	0.03	8.5004	38
IQQLVK		1	P11021	0	728.466	1.10252e+06	2	-0.37	8.909	38
SPSAQELK		1	Q9UNE7	0	859.452	6036832	2	-0.38	7.1888	38
AEEVATFFAK		1	P11387	0	1112.56		2	0.92	15.2941	38
DLSHIGDAVVISCAK	1xCarbamidomethyl [C13]	1	P12004	0	1584.81		2	4.83	14.9182	38
SIDLPIQSSLCR	1xCarbamidomethyl [C11]	1	O95757	0	1388.72	4207798	2	1.52	16.6841	38
VAFSAVR		1	Q9NTU7	0	749.43	1132076	2	-0.46	11.166	37
TNRPPLSLSR		1	Q07020	1	1140.65		3	-0.27	9.9761	37
GPSVFPLAPSSK		1	P01857; P0DOX5	0	1186.65	3486462	2	-0.31	15.8076	37
ASGTLPSQPK		1	Q9NRA8	0	985.531	1.20435e+06	2	0.69	7.7044	37
IRQDSVTK		1	Q00613	1	946.532	102463264	2	1.46	5.8192	37
IDLTLLNR		1	Q6P2Q9	0	957.573	1.36396e+06	2	-0.53	16.9037	37
YIELLTR		1	P15924	0	907.525	643494	2	-1.19	15.0029	37
IWHHTFYNELR		2	A5A3E0; Q9BYX7; P0CG39; P60709; Q6S8J3; P68133; P0CG38; P68032; P63261	0	1515.75	1.9745e+07	3	0.42	11.1069	37
LSQEDPDYGIR		1	P04040	0	1292.61	735546	2	1.53	10.4777	37
SDAYYCTGDVTAWTK	1xCarbamidomethyl [C6]	1	P09874	0	1737.74	2.09321e+06	2	-0.84	14.2568	37
VSTDLLR		1	Q96HS1	0	803.462		2	-0.53	11.5709	37
ILSEEGR		1	Q13303	0	803.426	7.20555e+06	2	-0.29	7.4327	37
FEPLVR		1	Q6P2Q9	0	760.435	1.22425e+06	2	-1.01	12.6062	37
SSGPTSLFAVTVAPPGAR		1	Q00839	0	1714.91	2.40594e+06	3	-0.07	18.7655	37
KLAEIR		1	Q9NQR4	1	729.462	2442754	2	-0.21	7.291	37
ERELEECQR	1xCarbamidomethyl [C7]	2	Q9UNE7	1	1248.56		2	0.13	6.3357	37
EDLQLDKPASGVK		1	P78347	1	1399.74	18673706	3	0.68	9.7975	37
EFCQQEVEPMCK	2xCarbamidomethyl [C3; C11]; 1xOxidation [M10]	2	Q96FW1	0	1600.64	5.06071e+07	2	0.35	9.1424	37
VVDLMAHMASK	2xOxidation [M5; M8]	1	P04406	0	1233.6	1.21176e+06	3	0.01	7.8642	37
APALMTK		1	Q6PKH6; Q9BTZ2	0	731.412	7510855	2	-0.23	9.2689	37
VVFAELACR	1xCarbamidomethyl [C8]	1	Q8NE71	0	1064.56		2	4.23	14.9502	37
AEVVLGNIIK		1	Q13303	0	1055.65	3.3814e+06	2	0.35	16.5524	37
IIQVGNR		1	P78347	0	799.478	38841936	2	-0.1	8.7982	37
VNCLAPGLIK	1xCarbamidomethyl [C3]	1	Q9BTZ2; P0CG22	0	1084.62	13826318	2	0.34	14.3136	37
GALQYLVPILTQTLTK		2	Q14974	0	1759.04	309481	3	0.08	25.511	37
ASLCISTK	1xCarbamidomethyl [C4]	1	P09874	0	879.46	7281895	2	0.08	9.9802	37
DVLSVAFSSDNR		1	P63244	0	1309.64	687440	2	2.21	16.2451	37
RPDQQLQGEGK		1	Q8NC51	1	1255.64		2	1.48	6.3513	37
EILIPVFK		1	P53396	0	958.597	489271	2	0.1	19.9869	36
FVSEDDRNSFTLK		1	P34932	1	1557.75	2.4554e+06	2	3.19	11.6818	36
ALNDLGK		1	O95757	0	730.409	2.16184e+06	2	-1.3	8.6496	36
LLVSGFWGVAR		1	Q9UBM7	0	1204.68	319057	2	1.06	19.9411	36
ALFAISCLVR	1xCarbamidomethyl [C7]	1	Q9NZL4	0	1149.64	553166	2	-0.36	20.0389	36
GGKPEPPAMPQPVPTA		1	P23396	1	1573.8	3.41372e+06	2	-0.1	13.3169	36
FAGVDIR		1	P62249	0	777.425	767385	2	-1.05	12.4895	36
ILGPGLNK		1	P62906	0	811.504	973148	2	-0.41	11.0284	36
INFVMCEVNK	1xCarbamidomethyl [C6]	1	Q9UL15	0	1253.6		2	-1.82	14.8732	36
EVMLVGIGDK		1	P36542	0	1060.57	1.08817e+06	2	0.94	15.3709	36
FKDLGEENFK		1	P02768	1	1226.61	646339	3	-0.13	10.405	36
YLTVAAVFR		1	P04350; P07437; P68371	0	1039.59	796984	2	-0.29	17.9755	36
NAVEEYVYEMR	1xOxidation [M10]	1	P34932	0	1418.63	2.93616e+06	3	0.29	12.0765	36
YYIGFR		1	P22830	0	818.42	849169	2	1.33	13.9861	36
ELLIFNK		1	P09874	0	876.519	8873845	2	0.18	16.4072	36
VQVSYK		1	P0DMV8	0	723.404	27804010	2	0.23	7.7738	36
KAGNFYVPAEPK		1	P18124	1	1320.69	661614	2	0.25	10.8338	36
EGIPALDNFLDKL		1	P13639	1	1444.77	1.29164e+06	2	2.46	24.0276	36
AYLGDTSEAK		1	Q6Y7W6	0	1054.51	2.37347e+06	2	1.43	8.305	36
FQESEERPK		1	P34932	1	1149.55	2.29632e+06	2	1.73	6.4764	36
LEGLEDALQK		1	P04259; P02538; P48668	0	1115.59	1.63237e+06	2	2.3	13.5607	36
HTQFWR		1	P12236	0	874.432	3.25351e+06	2	-1.09	9.5381	36
FACFER	1xCarbamidomethyl [C3]	1	Q00325	0	829.366	4358259	2	-0.15	10.4991	36
TLATDILMGVLK		1	O43143	0	1274.74	347022	2	0.75	23.4073	36
VIPIQCNIR	1xCarbamidomethyl [C6]	1	Q9BY49	0	1112.62	2.57745e+06	2	0.62	12.8006	36
NREELGFRPEYSASQLK		1	P09874	2	2024.02	7161866	3	-0.07	11.4757	36
KFGEAIGMGFPVK	1xOxidation [M8]	1	P78347	1	1396.73	2161409	3	0.18	13.5487	36
LSKEEIER		1	P0DMV8; P34931	1	1003.54	14573088	2	0.86	6.9214	36
VLTFYR		1	P34932	0	798.451	27203342	2	-0.3	13.4246	36
SEDTAMYYCAR	1xCarbamidomethyl [C9]	2	A0A0A0MS14	0	1366.54	9.05962e+07	2	-0.36	10.2409	36
GTGASGSFK		1	P16401; P16402; P10412; P16403; Q02539; P22492	0	811.394	1.74935e+06	2	0.68	6.6282	36
VGLIAAR		1	P62917	0	699.451	837404	2	-0.3	11.2813	36
LITEDVQGK		1	P61247	0	1002.55	3.43389e+06	2	0.5	9.2713	36
HGSLGFLPR		1	P39023	0	983.542	515387	2	-0.21	12.8856	36
IDSEIK		1	O75152	0	704.383	55829964	2	-0.35	7.8323	35
AELMER	1xOxidation [M4]	1	Q00839	0	764.361	4.61837e+06	2	-0.17	6.5566	35
GNLANVIR		1	P12236; P05141; P12235; Q9H0C2	0	856.5	32290370	2	0.07	11.6037	35
EELGLIEQAYDNPHEALSR		1	Q6P2Q9	0	2184.06	904107	3	0.16	15.4854	35
ELNNTCEPVVTQPKPK	1xCarbamidomethyl [C6]	1	Q92598	1	1853.94	2.99848e+06	3	0.74	9.2137	35
AVMEQANLQR	1xOxidation [M3]	1	O95757	0	1175.58	3.17265e+06	2	2.44	7.5132	35
LIQIAAR		1	Q9BUJ2	0	784.504	540465	2	1.48	11.751	35
NPLVAVYYTNR		2	Q9UNE7	0	1309.69	7.76342e+06	2	0.34	14.8141	35
LLVGVDEK		1	P53396	0	872.509	786277	2	-0.61	11.9293	35
GGGQIIPTAR		1	P13639; Q15029	0	969.548	6.93534e+06	2	0.11	10.6357	35
EDLYLKPIQR		1	P13639	1	1274.71	1.76619e+06	2	1.1	12.2883	35
GCTATLGNFAK	1xCarbamidomethyl [C2]	1	P15880	0	1139.55	4.70456e+06	2	0.92	11.6264	35
MVDPEKPQLGMIDR	1xOxidation [M]	3	P09874	1	1644.81	2.14391e+06	2	-0.66	12.2658	35
SPLQSVVVR		1	Q9Y2W1	0	984.584	3.30933e+06	2	1.13	12.5802	35
GDATVSYEDPPTAK		1	Q01844	0	1450.67	3480349	2	0.49	9.4833	35
KFGDPVVQSDMK	1xOxidation [M11]	1	P0DMV8	1	1366.67	3.55073e+06	3	0.75	8.9278	35
GFSLLATEDKEALKK		1	P09874	2	1649.91	3.42058e+06	4	0.03	12.8042	35
KAEGGGGGGRPGAPAAGDGK		2	Q00839	2	1666.83	638537	3	2.27	5.6881	35
HLQLAIR		1	Q16777; Q7L7L0; Q71UI9; Q96QV6; P04908; P0C0S5; Q93077; Q99878; Q96KK5; Q9BTM1; P16104; P20671; P0C0S8; Q6FI13	0	850.526	1.55597e+06	2	1.65	11.2504	35
MMVAGFK		1	Q00839	0	783.389	5379776	2	-0.04	12.7823	35
LSVDYGK		1	P0DPH7; Q71U36; P68363; Q9BQE3; P68366	0	781.409	1.57971e+06	2	-0.39	9.3858	35
YPIEHGIITNWDDMEK	1xOxidation [M14]	2	P63267; P62736; P68133; P68032	0	1976.91	5.01551e+06	2	0.35	13.8202	35
SDSFAPK		1	Q9Y2W1	0	751.362		2	-1.77	7.8349	35
ILDAVVAQEPLHR		1	Q15029	0	1460.82	612216	3	2.89	13.6673	35
LWDLTTGTTTR		1	P63244	0	1264.65	1.52553e+06	2	1.01	15.1868	35
ELTSTCSPIISK	1xCarbamidomethyl [C6]	1	P34932	0	1335.68	10633521	2	1.72	11.646	34
TTWVTK		1	Q00839	0	735.404	13104305	2	-0.27	9.001	34
KLNVTEQEK		1	P06733	1	1088.59	1971146	2	1.16	6.6435	34
NVESGEEELASK		1	Q96HS1	0	1291.6	1.75108e+06	2	0.21	8.3729	34
SLKDEDVLQK		1	Q9NZ01	1	1174.63	1.12008e+06	2	-0.93	8.97	34
SQVISNAK		1	P34932	0	846.468	26646124	2	-0.09	6.6396	34
FIEIAAR		1	Q00839	0	819.472	35956472	2	-0.2	13.0041	34
ELLTEFGYK		1	P49411	0	1099.57	926835	2	1.39	15.8628	34
GTGIVSAPVPK		1	P15880	0	1025.6	3754213	2	2.1	11.7458	34
KHELLNSTR		2	P78347	1	1097.61	1.93496e+07	2	1.06	6.4859	34
LFACEEHPSHK	1xCarbamidomethyl [C4]	2	Q9UL15	0	1354.62	1.96997e+06	2	-1.13	7.2117	34
MIMQDKLEK	1xOxidation [M]	2	O95757; P34932; Q92598	1	1151.58	1.96117e+06	3	-0.37	7.4643	34
GIPDGHR		1	P04040	0	751.385	561329	2	0.17	6.3032	34
TKEEINELNR		2	Q14533; P78386; O43790; A6NCN2; P78385	1	1245.64	3.24143e+06	2	0.49	7.7614	34
ELDNFCNPIIYKPK	1xCarbamidomethyl [C6]	1	O95757	1	1750.88		2	2.21	15.0649	34
SPTWFGIPR		1	P78347	0	1060.56	17678836	2	1.02	17.6845	34
LDPITGR		1	Q14103	0	771.436	1529341	2	0.36	10.2957	34
VMVTDADR	1xOxidation [M2]	1	P78347	0	922.43	12813681	2	-0.13	7.1533	34
VFDAIMNFK		1	P13639	0	1084.55	716831	2	0.03	17.8803	34
VVDRDSEEAEIIRK		1	P09874	2	1658.87	904608	3	1.16	8.4752	34
GMTLVTPLQLLLFASK		1	Q08211	0	1732.01		2	-0.42	26.6004	34
TALLGLTK		1	Q9BTZ2	0	816.519	11965856	2	-0.1	14.0449	34
TPEASPEPK		1	Q99460	0	955.473		2	2.71	6.6842	33
VLAAVYK		1	P04075; P09972; P05062	0	763.471	1.54767e+06	2	-1.14	10.605	33
AEPYCSVLPGFTFIQHLPLSER	1xCarbamidomethyl [C5]	1	Q9BUJ2	0	2561.29	757296	3	2.28	22.6015	33
RPFLEPK		1	P78347	1	886.515	18266384	2	0.21	9.3141	33
QLNMYGFR	1xOxidation [M4]	1	Q9ULV5; Q03933; Q00613	0	1044.49	63182160	2	0.78	11.4181	33
GREFSFEAWNAK		1	P78347	1	1441.69	997862	3	0.72	14.2579	33
VYLLYR		1	Q96FW1	0	826.482	245096960	2	-0.43	14.2791	33
AFVAIGDYNGHVGLGVK		1	P15880	0	1716.91		3	0.39	15.731	33
IGKPHTVPCK	1xCarbamidomethyl [C9]	1	P15880	1	1136.62		2	0.93	6.2277	33
VPQVSTPTLVEVSR		1	P02768	0	1511.84	928650	2	0.43	15.1925	33
LMELHGEGSSSGK	1xOxidation [M2]	1	P61247	0	1347.62		3	-0.15	6.7313	33
LTSSLTTK		1	P22695	0	850.488	812058	2	0.14	8.1697	33
FYTLIPHDFGMK		1	P09874	0	1468.73	3.74776e+06	3	-0.39	17.7321	33
LPLFGLGR		1	P82930	0	872.535	526237	2	-0.05	18.874	33
HWPFMVVNDAGRPK	1xOxidation [M5]	2	P11142	1	1669.83	5.2785e+06	3	0.58	13.1395	33
TVEALYK		1	Q00325	0	823.456	9757298	2	0.13	9.9445	33
NPQNSSQSADGLR		1	Q01081	0	1373.64	1.0944e+06	2	-0.42	7.0985	33
SPLFSVQR		1	Q8WUA4	0	933.515	1.06041e+06	2	-0.06	13.2685	33
ALVATPGK		1	P19338	0	756.461	2.23201e+06	2	-1.13	8.9656	33
LYFCVDR	1xCarbamidomethyl [C4]	1	O14654	0	972.461	577839	2	0.35	14.1532	33
ANELPQPPVPEPANAGK		2	P78347	0	1728.89	9.87891e+06	2	-0.35	13.7052	33
EVESPYEVHDYIR		1	Q6Y7W6	0	1635.76	2.92083e+06	3	0.49	12.4704	33
IIAQCLNK	1xCarbamidomethyl [C5]	1	O75306	0	959.534	726105	2	1.04	9.4119	33
TAAENEFVTLK		1	P04259; P02538; P48668; P12035	0	1222.63	2.6984e+06	2	1.1	13.353	33
ILNEMR	1xOxidation [M5]	1	P02533; Q04695; P08779	0	791.408	4.86989e+06	2	-0.45	7.2207	33
ETQSPEQVK		1	Q9NYF8	0	1045.52	1.22847e+06	2	1.29	6.5115	33
YEITEQR		1	Q02878	0	938.458	1.04703e+06	2	-0.49	8.3112	33
ALVATPGKK		1	P19338	1	884.556	744697	2	-0.62	7.4113	33
MLDHEYTTK		1	Q969P6; P11387	0	1137.52		2	0.52	7.4959	33
VQVEYKGETK		2	P54652; P11142	1	1180.62	3.71697e+06	2	-0.36	7.227	32
TGGYLTESGYVNLQR		1	Q9H0D6	0	1657.82		2	-0.06	14.047	32
EYLANFIK		1	Q9P286	0	997.535	1.26423e+06	2	0.87	15.9818	32
KPEMFETAIK	1xOxidation [M4]	1	P78347	1	1209.62	2.86962e+06	3	-0.36	9.4486	32
YMADMDELFSQVDEK	2xOxidation [M2; M5]	1	Q9UNE7	0	1852.76		2	0.57	14.2996	32
KHIIEGLK		1	Q13303; Q14722	1	937.583	3381645	2	0.01	7.5894	32
NLGQPIK		1	P34932	0	769.457	27733568	2	-0.65	8.7068	32
YDVGAIR		1	P49792; Q99666; O14715; A6NKT7; Q7Z3J3	0	793.42	5997733	2	-0.16	10.4204	32
RLAQDGAHVVVSSR		2	Q9BTZ2	1	1494.81	4.28123e+06	4	-0.52	7.6298	32
SSFYPDGGDQETAK		1	Q9NYF8	0	1501.64	1.39085e+06	2	-1.17	9.8952	32
EAGVFVPR		1	P53396	0	874.478	468738	2	-1.46	12.1401	32
INFVMCEVNK	1xCarbamidomethyl [C6]; 1xOxidation [M5]	1	Q9UL15	0	1269.6	652375	2	0.1	12.3248	32
VFKEENQK		1	Q9NYF8	1	1021.53	325582	2	-0.11	5.9085	32
NHAAPFSK		1	P34932; Q92598	0	871.442	39583412	2	-0.01	6.877	32
AQQACIEAK	1xCarbamidomethyl [C5]	2	Q9UNE7	0	1018.5	7738821	2	0.58	6.9678	32
YLEEERPFAIEQVTGMLLAK		1	O95757	1	2337.22	1.99718e+06	3	0.77	21.234	32
GADIMYTGTVDCWR	1xCarbamidomethyl [C12]; 1xOxidation [M5]	1	P12236; P12235	0	1660.71		2	1.17	13.9545	32
EQVNDLFSR		1	Q6EKJ0; P78347; Q86UP8	0	1107.54	12030192	2	-0.35	13.099	32
SESENWR		1	Q6Y7W6	0	907.39	2.13345e+06	2	0.19	7.3966	32
VTLTSEEEAR		1	P00338	0	1134.56	1.80325e+06	2	0.7	8.7313	32
SQEEPKDTFEHDPSESIDEFNK		1	Q9NYF8	1	2608.13	562653	3	-0.44	11.5232	32
YNHIDESEMK	1xOxidation [M9]	2	Q92598	0	1281.54	2.81643e+06	2	0.35	6.3732	32
FVADGIFK		1	P23396	0	896.488	5.06828e+06	2	0.03	15.5045	32
VFNELLVLLPDTAK		1	Q86UK7	0	1571.9	404267	2	1.96	23.1162	32
TGASVLNK		1	Q92499	0	789.446	1.4121e+06	2	-0.2	7.7317	32
ALIVEPSR		1	Q92499	0	884.52	1.12544e+06	2	0.22	11.5343	32
NFGASLLLPGLK		1	Q92552	0	1229.73	249833	2	0.42	20.6126	32
QGVLGIK		1	P23396	0	714.451	5.05661e+06	2	0	11.5626	32
AELMER		1	Q00839	0	748.366	5.6925e+06	2	0.12	8.2199	32
RKQEELLR		1	Q6Y7W6	2	1071.63	2318614	3	0.52	6.8024	32
ALQQQQQQQQQK		1	Q6Y7W6	0	1483.76	1.20859e+06	2	0.73	5.8251	32
SESPKEPEQLR		1	P09651	1	1299.65	1.92998e+06	3	0.15	7.3259	32
ETGYVVERPSTTK		1	Q9NYF8	1	1466.75	992246	2	0.52	8.2349	32
YGGGGYGR		1	Q01130	0	786.353	928591	2	0.26	6.6302	32
SPSELFAQHIVTIVHHVK		2	Q9Y2W1	0	2042.12	2.95276e+06	4	3.12	15.8616	32
NHEEEMNALR	1xOxidation [M6]	1	P02533; Q04695	0	1258.55	2.12829e+06	2	0.73	6.4906	32
NSTIPTK		1	P0DMV8; P34931	0	760.42	39576052	2	-0.77	6.9714	32
LCGPYEK	1xCarbamidomethyl [C2]	1	Q92598	0	866.408	3245266	2	-0.38	8.0238	31
LLAMKHENEALWR	1xOxidation [M4]	1	Q00613	1	1626.84	2.17849e+06	4	0.89	10.3209	31
FIIPQIVK		1	P07195	0	957.613	743166	2	1.19	18.9421	31
ATAQELLGHPFLK		1	Q9P286	0	1424.79	2.24824e+06	3	0.29	15.5033	31
TGTITTFEHAHNMR		1	P13639	0	1615.76		2	2.96	9.0557	31
AVAILCNHQR	1xCarbamidomethyl [C6]	1	P11387	0	1181.62	1.11867e+06	3	-0.33	9.3176	31
QFAEMYVAK		1	P13639	0	1086.53	1.4433e+06	2	1.14	12.6937	31
EISYLK		1	P09874	0	752.419	5848489	2	-0.58	10.7393	31
FTAVEDQYYCVDCYK	2xCarbamidomethyl [C10; C13]	1	Q13642	0	1960.81		2	3.52	14.1069	31
LNQTLK		1	O95757; Q8WYP5	0	716.43	6380968	2	-0.7	7.1789	31
LIYDTK		1	P62701	0	752.419	3807016	2	-0.18	9.3711	31
VHTGFDPQEQK		1	Q9P286	0	1285.62	2.0231e+06	2	1.21	7.8124	31
AEPVEVVAPR		1	P09874	0	1066.59	12293275	2	5.06	11.6228	31
GEGQLGPAER		1	P13639	0	1013.5	4985870	2	0.82	7.7201	31
MIFDVESMKK	1xOxidation [M8]	1	P09874	1	1243.61	935265	3	0.57	12.2345	31
GTVVTGTLER		1	P49411	0	1032.57	3.02189e+06	2	1.07	10.1609	31
AACLLPK	1xCarbamidomethyl [C3]	1	P02768	0	772.439	2.08515e+06	2	-1.01	11.1529	31
KFEEETVK		1	O60841	1	1009.52	700834	2	4.73	7.0258	31
MCLFAGFQR	1xCarbamidomethyl [C2]	1	Q00839	0	1129.53	3.55922e+06	2	1.29	17.6409	31
EFSITDVVPYPISLR		1	P34932	0	1735.93	3311033	3	1.32	22.8456	31
FPVAPLIPYPLITK		1	P49756	0	1568.95	216864	2	2.21	24.0024	31
FSTVAGESGSADTVR		1	P04040	0	1483.7	473041	2	1.72	9.7303	31
APQCLGK	1xCarbamidomethyl [C4]	1	Q00839	0	773.397	11641265	2	-1.17	6.7006	31
LVNLQHLDLLNNK		2	Q96AG4	0	1533.87	927723	2	-1.16	16.4617	31
QSPSYGR		1	Q86YZ3	0	794.379		2	-0.24	6.3093	31
LKQDPPVIHELR		2	Q9UDY4	1	1444.83	2.12668e+06	4	-0.69	10.2725	31
TSYAQHQQVR		1	P61247	0	1217.6	1.66126e+06	3	-0.06	6.0884	30
DAEDAVYGR		1	Q07955	0	995.443	1.66847e+06	2	0.36	8.4656	30
DSEEAEIIR		1	P09874	0	1061.51	2.06975e+06	2	-0.38	10.8038	30
LPKPVQDLIK		2	P09874	1	1150.72	2.76345e+06	3	0.64	14.0376	30
AVFPSIVGR		1	A5A3E0; P63267; P60709; Q6S8J3; P62736; P68133; P0CG38; P68032; P63261	0	945.552	17547844	2	0.45	15.8809	30
GVAPLWMR		1	Q00325	0	929.503	5.57523e+06	2	-0.15	16.4184	30
DNNLLGK		1	P54652; P11142	0	773.415	22472274	2	-0.22	9.6622	30
ESEAFVQR		1	Q9BSF4	0	965.469	232287	2	-1.4	8.6881	30
CCTESLVNR	2xCarbamidomethyl [C1; C2]	1	P02768	0	1138.5	4467052	2	1.09	8.5585	30
LLAEILR		1	P42704	0	827.535	657608	2	-0.98	16.1753	30
MVNHFIAEFK	1xOxidation [M1]	1	P11142	0	1251.62	8703318	3	-0.59	12.7695	30
LNLSQVR		1	Q92499	0	829.489	1.08769e+06	2	0.11	11.0041	30
NLLSVAYK		1	P63104; P31947; P31946; Q04917; P61981; P27348; P62258	0	907.525	2317209	2	0.56	14.0609	30
LQGQLEQGDDTAAER		1	Q8NE71	0	1630.77	591300	2	-1.69	8.4074	30
AVAFQNPQTHVIENLHAAAYR		1	P22695	0	2350.21		3	4.01	13.6556	30
NQSQGYNQWQQGQFWGQKPWSQHYHQGYY		1	Q00839	1	3658.61	3363064	4	-0.38	14.8917	30
AYAALAALEK		1	Q12906	0	1020.57	799263	2	0.79	14.7727	30
VGQAVDVVGQAGKPK		1	Q13200	1	1452.82	383092	3	-0.13	9.1558	30
FLAVGLVDNTVR		1	Q15393	0	1303.74	835200	2	-0.28	17.8592	30
NSTWSGESK		1	P19338	0	995.443	698676	2	1.22	7.0014	30
LSESVLMK		1	Q8TDC3; Q8IWQ3	0	906.496		2	-3.74	17.9655	30
LGEFFQTK		1	Q15029	0	969.504	1.90797e+06	2	-0.56	14.0281	30
DIPDYLCGK	1xCarbamidomethyl [C7]	1	Q9UNE7	0	1080.5	4.41557e+06	2	-0.72	14.008	30
ASGPPVSELITK		1	P16402; P10412; P16403	0	1198.67	1.94382e+06	2	-1.84	14.2294	30
QASEGPLK		1	P04406	0	829.441	2.0507e+06	2	-1.12	7.3118	30
GDLGIEIPAEK		1	P14618; P30613	0	1141.61	1.94827e+06	2	1.48	14.9996	29
EEWYAR		1	P78347	0	853.384	10821404	2	-0.14	10.1347	29
IAFAITAIK		1	P62269	0	947.592	631651	2	-0.88	17.651	29
SIDCIR	1xCarbamidomethyl [C4]	1	P13010	0	763.377	592488	2	-1.36	8.5935	29
VILHLK		1	P07900; P08238; Q58FF6; Q14568; Q58FF7	0	722.492	4935318	2	-0.8	10.5999	29
FVITPR		1	A8CG34; Q96HA1	0	732.44	380576	2	-0.49	12.2098	29
VCNPIITK	1xCarbamidomethyl [C2]	1	P11142	0	944.523	33866124	2	0.26	10.5604	29
LVELTQK		1	P42704; Q9NP80	0	830.498	1.59341e+06	2	1.28	9.9546	29
FASFIDKVR		1	Q5XKE5; P08729; Q7Z794; Q7RTS7; Q86Y46; P35908; P04259; P02538; Q01546; O95678; P48668; Q9NSB2; P12035; Q3SY84; Q14CN4; P05787; P13647	1	1082.6	1.53763e+06	3	-0.56	13.1407	29
NFDEALVDYFCDEFK	1xCarbamidomethyl [C11]	1	O95757	0	1911.81	846872	2	0.34	22.74	29
GAYIYNALIEFIR		1	P26639	0	1542.83		2	-1.28	24.2811	29
MCLFAGFQR	1xCarbamidomethyl [C2]; 1xOxidation [M1]	1	Q00839	0	1145.52	1.98294e+06	2	0.28	15.5606	29
EQSQLTATQTR		1	Q6P2Q9	0	1262.63	1.05019e+06	2	-1.2	7.3831	29
TCFVDCLIEQTHPEIR	2xCarbamidomethyl [C2; C6]	1	Q15029	0	2017.95	1.39574e+06	3	0.51	17.5328	29
SLEDALR		1	Q16891	0	803.426	344105	2	-2.49	11.4931	29
DYSPYFK		1	P02533; P08779	0	919.42	2.24374e+06	2	0.86	12.4314	29
LFAYPDTHR		1	P04040	0	1119.56	1.12312e+06	3	-1.14	11.1118	29
ASYGVSK		1	Q00839	0	711.367	10321197	2	-0.52	6.6982	29
IPDADKANEK		2	Q92598	1	1100.56		3	0.42	6.3295	29
VDNSSLTGESEPQTR		1	P50993; P20648; P05023; P13637	0	1619.75		2	-1.55	8.3297	29
NLSVEDAAR		1	P04040	0	974.49	1.40204e+06	2	0.51	9.3723	29
DLTDYLMK		1	P63267; P60709; P62736; P68133; Q562R1; P68032; P63261	0	998.486	4195065	2	0.25	17.0154	28
ADWWTNTAHYNR		1	Q6P2Q9	0	1534.68		2	1.02	12.5743	28
EESPLR		1	Q9NYF8	0	730.373	1.7634e+06	2	-0.45	7.6272	28
KFGEAIGMGFPVK		1	P78347	1	1380.73	3.08161e+06	2	0.53	15.5135	28
LWISVAR		1	Q15029	0	844.504	314042	2	-1.08	15.7119	28
KLEDGPK		1	P68104; Q5VTE0	1	786.436	266530	2	-1.71	5.7644	28
LFEELGK		1	P34932	0	835.456	28910582	2	0.35	12.9441	28
SNLCALCIGDEQGENK	2xCarbamidomethyl [C4; C7]	1	P02788	0	1807.79		2	-0.72	13.2453	28
KVVHIEQGGLVK		1	Q00613	1	1306.78	1.44902e+06	3	-0.49	8.5134	28
VLLSALER		1	P11586	0	900.551	676433	2	-0.72	14.796	28
QTVAVGVIK		1	Q05639; P68104; Q5VTE0	0	914.567	1219682	2	1.73	11.7741	28
LASTLVHLGEYQAAVDGAR		1	Q00610	0	1971.03		3	-0.35	15.2057	28
MQVDPQK		1	Q00325	0	845.419	5.10955e+06	2	0.15	7.3247	28
TLDINVK		1	Q6PKH6; Q9BTZ2	0	802.467	10710326	2	1.15	11.6373	28
SKLPKPVQDLIK		1	P09874	2	1365.85	1.83467e+06	3	-0.56	12.7493	28
VTLATLK		1	P06748	0	745.482	2214521	2	-0.68	11.9393	28
LHFFMPGFAPLTSR	1xOxidation [M5]	1	Q13885; P04350; A6NNZ2; Q9BUF5; Q3ZCM7; P07437; P68371; Q9BVA1	0	1636.83	602540	3	1.03	18.2232	28
LLWHGSR		1	P09874	0	868.479	3.75016e+06	2	-1.11	9.8016	28
AAIDWFDGK		1	P35637; Q92804	0	1022.49	1728669	2	0.37	16.4134	28
VGINYQPPTVVPGGDLAK		1	P0DPH7; Q6PEY2; Q71U36; Q9NY65; P68363; Q9BQE3; P68366	0	1824.99	1.98237e+06	2	0.32	16.4204	28
EFNFEK		1	P78347	0	813.378	13666691	2	0.06	11.2682	28
LGGPQASLSTK		1	Q9NUI1	0	1058.58	747376	2	1.02	9.3273	28
PVAVALDTK		1	P14618	0	913.535	527056	2	0.35	11.3658	28
DVYLSPR		1	P38159; Q96E39	0	849.446	1212729	2	0.46	10.948	28
DKLSGEYEK		1	P34932	1	1068.52	17245640	2	-0.21	6.9392	28
TAEAGGVTGK		1	P09874	0	890.458	2.38441e+06	2	0.16	6.22	28
VGDFVATDLDTGRPSTTVR		1	Q02413	1	2007.01	1.16703e+06	3	1.23	13.4333	28
MVQEAEK		1	P11142; P0DMV8	0	834.403	15070732	2	-0.3	6.1698	28
ESTLHLVLR		1	P62987; P62979; P0CG47; P0CG48	0	1067.62	31977996	3	0.94	13.3943	28
ALCYLK	1xCarbamidomethyl [C3]	1	Q07617; Q9UNE7	0	767.412	5110375	2	-0.7	11.064	28
TYNASITLQQQLK		1	P11387	0	1507.81	1.00919e+06	2	-2.21	13.5243	28
SVTEQGAELSNEER		1	P63104	0	1548.71	478691	2	4.21	8.5393	28
VQVSYKGETK		1	P0DMV8	1	1138.61	744097	2	-0.1	7.1238	28
EAQVNVR		1	Q9Y2W1	0	815.437	2.83518e+06	2	-0.59	7.0866	28
GIYFADMVSK	1xOxidation [M7]	1	P09874	0	1146.55	3.02844e+06	2	0.11	13.4517	27
SALSGHLETVILGLLK		1	A6NMY6; P07355	0	1650.98	539111	3	0.65	22.7731	27
YCQEPR	1xCarbamidomethyl [C2]	1	P42704	0	852.367		2	-0.28	6.1778	27
GDFPTGK		1	Q9Y2W1	0	721.352	966383	2	-0.91	8.1104	27
LSDVNVER		1	P42694	0	931.484	166580	2	-0.17	6.7349	27
AQEREQIK		1	Q7RTS7; Q86Y46; P35908; Q01546; P12035; Q3SY84; Q14CN4	1	1001.54	782189	2	-1.07	5.6117	27
SKELDNFCNPIIYKPK	1xCarbamidomethyl [C8]	1	O95757	2	1966.01	1.02923e+06	4	1.99	13.1957	27
NPADLPK		1	P13639	0	754.409	3995675	2	-0.12	8.1868	27
KVEDMMK		1	P13639	1	880.427	978318	2	0.07	7.4404	27
MVAYLQDSALDDER	1xOxidation [M1]	1	Q6Y7W6	0	1641.74	686132	2	-1.11	13.2705	27
VQDQDLPNTPHSK		1	Q08554	0	1478.72		3	1.36	7.4939	27
ELAQQIQK		1	P60842; Q14240	0	957.536	1.16194e+06	2	0.88	8.1372	27
EAVSLLR		1	Q13835	0	787.467	5461317	2	-1.81	12.4819	27
LCTVATLR	1xCarbamidomethyl [C2]	1	P02768	0	933.519	2.26441e+06	2	-0.21	11.287	27
FGNICVVR	1xCarbamidomethyl [C5]	1	Q15393	0	964.503	339108	2	-1.34	12.8883	27
VTYMEEER	1xOxidation [M4]	1	P34932	0	1072.46	11225383	2	0.95	7.1134	27
LAAAILGGVDQIHIKPGAK		1	P22087	1	1872.11		4	1.46	15.3092	27
GMLPDPK	1xOxidation [M2]	1	P12236; P05141; P12235	0	773.386	10960222	2	-0.45	8.221	27
KAPLLPR		1	Q8WUA4	1	794.525	663279	2	-0.13	9.2482	27
QAITQVVVSR		1	Q9H9B4	0	1100.64	680523	2	1.13	11.5954	27
VDFSITK		1	P62995	0	809.44	1.45726e+06	2	-0.52	12.5098	27
IYGLGSLALYEK		1	P36542	0	1326.73	1.20131e+06	2	-0.26	18.5119	27
CEMEQQNQEYK	1xCarbamidomethyl [C1]; 1xOxidation [M3]	1	P02533; Q04695	0	1502.59		2	2.63	6.2756	27
QAYVDKLEELMK		1	Q92598	1	1466.76	3718919	3	0.47	16.2748	27
VSEIVAK		1	O95757	0	745.445	6.79623e+06	2	-0.83	8.096	27
ERHPGSFDVVHVK		1	P22090; P62701	1	1506.78	3.31201e+06	4	-0.84	9.0192	26
YFEVEEADGNK		1	P36551	0	1300.57	936584	2	-2.01	10.9238	26
IIEVNGR		1	Q9UPQ7	0	800.462	1.16239e+06	2	-1.26	9.1947	26
MGGEEAEIR	1xOxidation [M1]	1	Q08211	0	1007.45	568813	2	-1.05	7.3018	26
FSDIQIR		1	P11586	0	878.473	404481	2	-0.66	12.057	26
VLTFIR		1	O95754	0	748.472	9110252	2	-0.71	15.7396	26
IMPVQK		1	P15880	0	715.417	2650533	2	-0.52	8.3062	26
VIVPNMEFR		1	P55060	0	1104.59	309417	2	0.05	16.1038	26
LLEGEEQR		1	Q14533; O43790; P78385	0	973.495	2.55299e+06	2	3.03	7.9374	26
HGEAYYSEVKPLK		2	Q9P286	1	1520.77	1.14429e+06	3	1.1	9.3734	26
VTHAVVTVPAYFNDAQR		1	P11021	0	1887.97	942801	3	0.68	14.506	26
TTHFVEGGDAGNREDQINR		1	P18124	1	2115.98	1.22747e+06	4	0.64	7.7068	26
IEEIMK		1	Q8IWC1	0	762.407	1.12809e+06	2	-0.72	10.5257	26
LEYYENAR		1	O14654	0	1057.49	941004	2	1.64	9.2216	26
STNEAMEWMNNK	1xOxidation [M6]	1	P34932	0	1470.6	1.62423e+06	2	-0.74	10.6159	26
YGQPIQMK		1	O95757	0	964.492	3186534	2	0.3	9.9158	26
ELSDIAHR		1	P04075	0	940.485	747620	2	0.39	8.1433	26
MDQPPQAK	1xOxidation [M1]	1	P34932	0	930.435	2.67731e+06	2	-0.55	6.0466	26
QLGQDLLNSYIENEGK		1	O95757	0	1820.9	1.53081e+06	2	1.22	17.4636	26
NIITNLSK		1	P11387	0	902.531	1.95937e+06	2	0.28	12.4693	26
KDAEAWFNEK		1	Q7Z3Y7; P13645	1	1237.58	1744192	3	-0.17	11.0948	26
VTASPLQR		1	Q9NUI1	0	871.5	676909	2	-0.32	8.8228	26
PGHYDILYK		2	Q96FW1	0	1105.57	350610576	3	0.79	11.0177	26
MQVDQEEPHVEEQQQQTPAENKAESEEMETSQAGSK	1xOxidation [M1]	1	P34932	1	4102.77	540633	4	-2.69	8.526	26
QVVESAYEVIK		1	P00338	0	1264.68	687440	2	0.52	13.3582	26
LDDLFLK		1	P42704	0	863.487	695015	2	-1.42	16.3761	26
MDSFDEDLAR		1	Q9Y2W1	0	1198.5	755984	2	-1.86	12.5592	26
AVVPEMEK		1	Q6PKH6; Q9BTZ2; P0CG22	0	902.465	7216088	2	0.36	10.2897	26
LAPFIAK		1	P22830	0	759.476	489228	2	-0.36	13.7135	26
DNNLLGR		1	P17066; P0DMV8; P34931	0	801.421	29924626	2	-0.49	10.1766	26
IRDTLR		1	O60573	1	773.463	1.07852e+06	2	-0.39	6.969	26
EKEELEEIR		1	P49756	1	1174.6	884915	2	0.74	8.7603	26
ITPEEAK		1	P62701	0	787.42	3596972	2	-0.16	6.7254	25
FIMESGAK	1xOxidation [M3]	1	P23396	0	898.434	5268337	2	0.07	7.7231	25
ALPAPIEK		1	P01857; P0DOX5; P01860	0	838.503	5.17604e+06	2	-0.29	11.3006	25
EDIYAVEIVGGATR		1	P34932	0	1492.76	1.81549e+06	3	0.18	16.5617	25
LNLQNK		1	P34932	0	729.425	26626714	2	-0.37	7.7403	25
DLRPAGSK		1	Q9NZ01	1	843.468		2	0.89	6.3874	25
ASGNYATVISHNPETK		1	P62917	0	1688.82	732731	2	-1.48	9.6436	25
KIFVGTK		1	P62701	1	792.498	1.4492e+06	2	0.99	8.1348	25
EIESSPQYR		1	Q8WWM7	0	1108.53	416436	2	1.85	7.8483	25
ALEKEEEEEKQK		1	O75400	2	1489.74		3	-0.39	5.7508	25
APGIIPR		1	P25705	0	723.451	513432	2	-0.21	11.1759	25
QLASGLLLVTGPLVLNR		1	Q02878	0	1764.07	309562	3	1.32	23.3258	25
DYQELMNVK		1	Q5XKE5; P35908; Q01546; P12035	0	1139.54	4291085	2	0.6	13.4753	25
KPEMFETAIK		1	P78347	1	1193.62	5.87642e+06	3	-0.35	11.4467	25
KEDMTYAVR		1	Q07955	1	1112.54	814684	2	0.2	8.2822	25
ATMQNLNDR		1	Q04695; Q9C075	0	1062.5	1.28204e+06	2	0.82	7.7329	25
FENLCK	1xCarbamidomethyl [C5]	1	Q58FG0; P07900; P08238; Q58FF8; Q58FF7	0	810.381	2.71217e+06	2	-0.29	8.5039	25
CNEIINWLDK	1xCarbamidomethyl [C1]	1	P11142	0	1304.63	1.60365e+06	2	-1.35	18.0741	25
KQVEELFER		1	P78347	1	1177.62	2.09924e+06	3	-1.14	10.9877	25
QVYVDK		1	Q4VCS5; O95757; P34932	0	751.398	15030602	2	-1.38	7.223	25
SIYCSSQR	1xCarbamidomethyl [C4]	1	Q5JSZ5	0	1000.45	398140	2	-0.92	7.2863	25
NHEEEMNALR		1	P02533; Q04695	0	1242.55	2.94094e+06	2	0.58	7.9283	25
VIEAYR		1	O95757	0	750.414	7848901	2	-0.88	8.3939	25
ISSDMPVSLR	1xOxidation [M5]	1	Q9BXT8	0	1120.57	2.23526e+06	3	-3.32	9.4998	25
LGHPDTLNQGEFK		1	P06702	0	1455.72	1.10753e+06	3	1.84	9.8936	25
GGLGLSGAK		1	P22695	0	759.436	846150	2	-0.52	9.5055	25
SHEGETAYIR		1	Q07955	0	1162.55	2.4087e+06	3	0.59	7.6073	24
MIMQDKLEK		2	O95757; P34932; Q92598	1	1135.58	1434352	3	-2.05	9.5442	24
ATAAPAGAPPQPQDLEFTK		1	P22695	0	1909.97	623623	2	2.28	14.1129	24
FLEGVR		1	P05388; Q8NHW5	0	720.404	1.35324e+06	2	-0.23	10.9999	24
STSESFIQHIVSLVHHVK		1	Q9NYF8	0	2048.09	553126	4	1.11	19.2075	24
QIALGTSK		1	P11387	0	817.478	833224	2	0.42	9.1961	24
LWGDIYFNPK		1	Q15029	0	1252.64	764536	2	0.54	18.452	24
IQEENVIPR		1	P42704	0	1097.59	1.12124e+06	2	0.73	11.0011	24
VDNLTYR		1	Q9BRL6; Q01130	0	880.452	2.72855e+06	2	-0.2	8.8854	24
NKYEDEINK		1	Q5XKE5; P04264; P04259; P02538; P48668; P05787; P13647	1	1152.55	3.1809e+06	2	0	6.9967	24
TKDIEDVFYK		1	Q07955	1	1257.64	1.63752e+06	2	-0.57	12.6265	24
ICDFGLAR	1xCarbamidomethyl [C2]	1	P09619; P17948; P10721; P28482; P16234; P27361; P35916; P35968; P36888; Q9UBE8	0	951.472	617073	2	0.58	13.3666	24
AAQDRDQIYR		1	P62995	1	1235.61	952977	3	-0.83	7.0429	24
FPGQLNADLR		1	Q13885; Q13509; Q9H4B7; P04350; A6NNZ2; Q9BUF5; Q3ZCM7; P07437; P68371; Q9BVA1	0	1130.6	2.83508e+06	2	-1.53	13.9963	24
GNEEAQIFRPLK		1	Q15029	1	1401.75	1.57366e+06	3	0.08	12.8658	24
AVDSQILPK		1	Q02878	0	970.557	1.78335e+06	2	1.42	11.6276	24
GHLENNPALEK		2	P05388; Q8NHW5	0	1221.62	2.52442e+06	2	0.41	7.5174	24
SDLYSSGR		1	P38159	0	884.411	557994	2	-0.58	7.5608	24
KFYPLEIDYGQDEEAVKK		1	P09874	2	2172.09	290992	4	0.41	14.227	24
DILCGAADEVLAVLK	1xCarbamidomethyl [C4]	1	O75643	0	1586.85		2	-1.27	24.4411	24
NELLQAQNPSELYLSSK		1	Q9UL15	0	1933.99	950043	2	0.8	15.8907	24
SGDHLHNDSQIEADFR	1xAcetyl [N-Term]	1	P11387	0	1882.83	860456	3	-0.03	11.3384	23
ILSYNR		1	Q969P6; P11387	0	765.425	1.22907e+06	2	0.13	8.8866	23
KEREEEFK		1	Q9NYF8	2	1094.55		2	-0.34	5.8079	23
IDLRPVLGEGVPILASFLR		1	Q86VP6	1	2065.22	123583	3	0.39	26.0877	23
IILEFK		1	Q7Z333	0	762.476		2	-0.4	16.2186	23
TIEDLR		1	P02533; P08779	0	746.404	19344310	2	-0.67	9.1031	23
VQALTTDISLIFAALK		1	Q6PKG0	0	1703.99		2	3.07	26.37	23
LLLTSTEK		1	Q7L0Y3	0	904.535	658580	2	-0.02	11.4526	23
YEDEINK		1	Q5XKE5; Q7Z794; P35908; P04264; P04259; P02538; Q01546; O95678; P48668; P12035; P05787; P13647	0	910.415	3.12095e+06	2	0.62	7.2385	23
DIEEHLQR		1	Q9UNE7	0	1039.52	6.97606e+06	2	0.07	8.2469	23
LNDAALR		1	Q9HB65	0	772.431	526421	2	-0.52	7.3359	23
ETVFTK		1	P15880	0	724.388	3.1706e+06	2	-0.62	8.708	23
QREQEIALR		1	Q6Y7W6	1	1142.63	837114	3	-1.22	8.4668	23
FYAFGR		1	P13639	0	760.378	3.49097e+06	2	-0.74	13.0029	23
DLTDYLMK	1xOxidation [M7]	1	P63267; P60709; P62736; P68133; Q562R1; P68032; P63261	0	1014.48	814168	2	0.75	14.5644	23
FAVLHGEAPR		1	P55884	0	1096.59	456827	3	-0.35	10.407	23
LPRPPPPEMPESLK		1	Q00325	1	1587.86	2.70304e+06	2	-0.2	13.1383	23
EVVEDINK		1	Q9UL15	0	945.489	5322384	2	0.13	8.4912	23
WILENK		1	Q6EKJ0; P78347; Q86UP8	0	802.446	11458732	2	-0.12	12.9488	23
LIPDSIGK		1	P61247	0	842.498	1.04803e+06	2	-1.86	11.549	23
SYSCQVTHEGSTVEK	1xCarbamidomethyl [C4]	1	B9A064; P0DOY2; P0CF74; P0DOY3; P0CG04; P0DOX8	0	1711.76	859753	2	-1.99	7.2612	23
ALNSIIDVYHK		1	P05109	0	1272.69	564741	3	-0.57	14.2894	23
HWMLDK		1	P22090; Q8TD47; P62701	0	829.403	740205	2	-0.38	10.832	23
ANLSLLR		1	P23246	0	786.483	957625	2	0.06	13.5104	23
VFLAQK		1	P14618; P30613	0	705.429	3399852	2	2.31	10.1446	22
KFAEALGSTEAK		1	P78347	1	1251.66	2.36682e+06	3	-0.42	8.8684	22
QLQFYR		1	Q13303	0	854.452	779624	2	-1.24	11.9878	22
SDKPDMAEIEK	1xAcetyl [N-Term]; 1xOxidation [M6]	1	P62328	1	1320.6	3.98617e+06	2	2.24	7.9144	22
LVGLTGTR		1	O75880	0	816.494	360941	2	-1.74	11.1856	22
GVVSPIDGK		1	O95405	0	871.488	848744	2	0.74	10.1523	22
NDYDQLQK		1	P15924	0	1023.47	377634	2	1.44	7.97	22
QQEIVVSR		1	Q15393	0	958.532	522076	2	0.94	8.8819	22
VEPPLR		1	P34932	0	710.42	45979696	2	-0.01	9.4439	22
TKFETEQALR		1	P08727; Q04695	1	1222.64	773084	3	-0.01	8.7114	22
YGQPIQMK	1xOxidation [M7]	1	O95757	0	980.487	1.96049e+06	2	1	7.4702	22
AMIIAER		1	P82930	0	803.444	407634	2	-1.07	11.0115	22
LSMTCR	1xCarbamidomethyl [C5]	1	Q13371	0	767.354	75454112	2	-0.06	6.8959	22
LFQGVNK		1	Q6Y7W6	0	805.457	4.03631e+06	2	-1.08	9.6096	22
VEPPKEEQK		1	P34932	1	1083.57	20851282	3	-0.18	6.1238	22
EHGGSIVNIIVPTK		1	Q9BY49	0	1463.82	243677	3	-0.27	15.6739	22
GEDSVPDTVHHVVVPVNPK		1	Q92499	0	2025.04	779960	3	0.41	11.9268	22
MMMQSGR		1	P12236; P05141; P12235	0	840.352	6132419	2	-0.74	7.578	22
YPDPLIK		1	Q8TD47; P62701	0	845.477	3.19417e+06	2	-0.36	13.2851	22
GLGDCLVK	1xCarbamidomethyl [C5]	1	P12236; P05141	0	861.45	5051098	2	-1.4	11.7261	22
VYEGERPLTK		1	P11021	1	1191.64	1.08137e+06	2	0.06	7.6108	22
QTALVELVK		1	P02768	0	1000.6	1.38275e+06	2	1.06	15.1856	22
TEQMTLR	1xAcetyl [N-Term]; 1xOxidation [M4]	1	P63244	0	936.446	377259	2	0.82	8.9008	22
FQLLQLR		1	Q6DHV5	0	917.557	934427	2	-1.42	17.7655	22
GIGDCVR	1xCarbamidomethyl [C5]	1	P53007	0	776.372	2.10344e+06	2	-1.2	7.9972	22
FIIPNVVK		1	P00338	0	929.582	962842	2	-0.03	17.5407	22
MDLNSEQAEQLER		1	Q52LJ0	0	1562.71		2	0.21	11.486	22
ALQASALK		1	P04075	0	801.483	1.10535e+06	2	2.92	9.1731	22
SPYQEFTDHLVK		1	P15880	0	1463.72	5.62523e+06	3	1.19	13.8474	22
LIIVEGCQR	1xCarbamidomethyl [C7]	1	P50993; Q13733; P05023; P54707; P13637	0	1087.59	531092	2	0.43	12.2683	22
KMVDQLFCK	1xCarbamidomethyl [C8]	1	P78347	1	1168.59	1.24075e+06	3	0.22	12.0473	21
RAPFDLFENK		1	P08238; Q58FF7	1	1236.64	1.39735e+06	2	1.67	15.8051	21
AAYEALR		1	Q8NAA4	0	793.42	760332	2	-2.47	6.6805	21
LLHDLQIGEK		1	P49756	0	1165.66	1589067	3	-0.8	11.8248	21
IENHEGVR		1	P14618	0	953.48	338755	2	-7.44	5.835	21
FYYDGK		1	P11387	0	792.356	854276	2	-0.5	9.4517	21
EQGVLSFWR		1	P12236; P05141	0	1121.57	9527240	2	1.27	18.3633	21
ILLRPR		1	O60762	1	767.525	550018	2	-0.01	9.2552	21
EWVTPK		1	P09874	0	759.404	4.90141e+06	2	-0.42	10.2095	21
LILMDLK		1	Q9BUK6	0	845.516	971535	2	-2.62	16.7736	21
EIAEAYLGK		1	P11142	0	993.525	10092267	2	1.22	11.7445	21
NPHAPTIHFNYR		1	P36551	0	1466.73	950595	4	0.1	10.8437	21
HLTGEFEK		1	P62826	0	960.479	753605	2	0.93	7.7933	21
DLPYSR		1	Q9H799	0	750.378	10557326	2	-3.15	9.5589	21
VGSTSENITQK		1	O00571; O15523	0	1163.59	1.38111e+06	2	-0.52	7.0638	21
YGVFPLR		1	P11388; Q02880	0	851.477	308902	2	-0.78	15.9941	21
FYTLIPHDFGMK	1xOxidation [M11]	1	P09874	0	1484.72	1.82159e+06	3	0.29	16.2524	21
WLPAGDALLQMITIHLPSPVTAQK		1	P13639	0	2600.43	154091	4	1.88	26.1632	21
GMTLVTPLQLLLFASK	1xOxidation [M2]	1	Q08211	0	1748		2	-0.16	26.4218	21
ISILEK		1	Q9NYW8	0	702.44	511901	2	-0.17	12.669	21
FINYVK		1	P06748	0	783.44	1.75977e+06	2	1.37	11.2191	21
MMMQSGR	1xOxidation [M2]	1	P12236; P05141; P12235	0	856.347	2.34736e+06	2	0.37	6.5862	21
FTNMLK		1	Q9Y3Y2	0	753.396	1.02933e+06	2	-1.33	11.096	21
IREEYPDR		1	Q13885; Q9H4B7; A6NNZ2; Q3ZCM7; P07437; P68371; Q9BVA1	1	1077.53	4.13882e+06	3	-0.51	6.9867	21
SDSGEQNYGER	1xAcetyl [N-Term]	1	P62995	0	1283.51	820017	2	1.63	7.3893	21
DSRPSQAAGDNQGDEAK		1	Q9Y2W1	1	1745.77		3	1.69	5.8731	21
GLPAPIEK		1	P01859	0	824.488	1.27431e+06	2	-1.3	11.449	21
GIFPVLCK	1xCarbamidomethyl [C7]	1	P14618	0	933.523	725023	2	0.13	17.4766	21
NHPAPFSK		1	O95757	0	897.458	2.89951e+06	2	-0.04	7.1569	21
SEIDHVK		1	P04259; P02538; P48668	0	827.426		2	3.77	6.4953	21
NKEEAAEYAK		1	P62753	1	1152.55	1.33881e+06	2	0.75	6.2239	21
VVHIEQGGLVKPERDDTEFQHPCFLR	1xCarbamidomethyl [C23]	1	Q00613	2	3106.55	4032812	4	1.07	13.0736	20
FAIYETVR		1	Q9UBX3	0	998.531	470078	2	-0.05	14.1545	20
MIMQDK	1xOxidation [M1]	1	O95757; P34932; Q92598	0	781.358	4992309	2	-0.32	6.7242	20
EGLELPEDEEEKKK		1	Q58FG0; P07900; P08238; Q58FF7	2	1672.83	806472	3	0.52	9.7745	20
EIQTAVR		1	Q16778; Q5QNW6; Q99879; P33778; P58876; Q96A08; Q93079; O60814; Q99880; P62807; P57053; P06899; P23527; Q99877	0	816.457	9240326	2	-1.36	7.7762	20
ISFELMR	1xOxidation [M6]	1	Q9UNE7	0	911.466	1.67638e+06	2	0.39	14.1284	20
ELEEIVQPIISK		1	P11021	0	1397.79	556316	2	-3.23	16.9973	20
AFSDPFVEAEK		1	P34932	0	1239.59	16670402	2	1.55	15.4245	20
MQLLQVR	1xAcetyl [N-Term]	1	Q8NBF4	0	929.524		2	9.95	29.8321	20
KEQLADAR		1	P11387	1	930.5		2	0.04	6.1299	20
ISYSLFTALR		1	Q53GQ0	0	1170.65		2	0.35	19.5445	20
IGPLGLSPK		1	P30050	0	881.545	299036	2	0.39	14.3113	20
MVDPEKPQLGMIDR	2xOxidation [M1; M11]	1	P09874	1	1660.8	670363	2	-0.83	10.6191	20
SAVEDEGLK		1	P0DMV8	0	947.468	68113912	2	0.89	7.9642	20
EGKPLLK		1	P13639	1	784.493	1.64707e+06	2	-0.07	7.2674	20
LKETGYVVERPSTTK		1	Q9NYF8	2	1707.93	405776	3	1.29	8.1993	20
LLWQDSR		1	Q9BYD3	0	917.484	579121	2	-2	13.2318	20
SEISELRR		1	P02533; Q04695	1	989.537	3459995	2	0.77	7.9605	20
FSPTDFLAK		1	P42704	0	1025.53	722170	2	0.21	17.5141	20
LTGVFAPR		1	P22090; Q8TD47; P62701	0	860.499	5.34945e+06	2	0.17	12.8618	20
YLYGIRVEVR		1	Q99943	1	1267.72	2.82512e+06	2	-7.21	21.0265	20
AEELHYPLGER		1	Q14257	0	1313.65	325019	3	-0.58	11.3283	20
YIEIFK		1	P31943; P55795	0	812.455	867378	2	0.8	15.273	20
IKDLHK		1	Q96FW1	1	753.462	915569	2	-0.37	5.8431	20
CSESIPK	1xCarbamidomethyl [C1]	1	P09874	0	820.387	4005693	2	-0.27	7.2757	20
MALIGLGVSHPVLK	1xOxidation [M1]	1	P22695	0	1450.85		3	0.25	15.2843	20
TPGRPTSSQSYEQNIK		1	O60573	1	1792.88	1.32265e+06	3	0.55	7.5768	20
LLTDDGNK		1	Q13200	0	875.447	322297	2	-2.37	7.7727	20
HKEVEAAQGVK		1	O60841	1	1195.64		3	0.86	5.8369	20
FNTTSVIK		1	Q15029	0	909.504	2.99039e+06	2	0.48	11.1226	20
SEGFDTYR		1	P12004	0	974.421		2	0.41	9.4811	20
EHHFGSSGMTLHER		1	Q9Y2W1	0	1624.73	1.03288e+06	4	0.1	7.4875	20
